# Supplementary material for: Peripheral blood CD4+CCR6+ compartment differentiates HIV-1 infected or seropositive elite controllers from long-term successfully treated individuals
Source: Commun Biol. 2022 Apr 13;5:357. doi: 10.1038/s42003-022-03315-x (PMC9008025; doi:10.1038/s42003-022-03315-x)
Supplement: Supplementary file 4 — Supplementary Data 1 [file 42003_2022_3315_MOESM4_ESM.xlsx]

## Sheet: T1 T2 Flow cytometry
MFI
Timepoint	Sampel ID	CD4 CCR2	CD4 CCR3	CD4 CCR5	CD4 CCR6	CD8 CCR2	CD8 CCR3	CD8 CCR5	CD8 CCR6	Classical CCR2	Classical CCR3	Classical CCR5	Classical CCR6	Intermediate CCR2	Intermediate CCR3	Intermediate CCR5	Intermediate CCR6	NonClassical CCR2	NonClassical CCR3	NonClassical CCR5	NonClassical CCR6
T1	ART04	3234	543	3612	2198	2609	565	5750	3352	33116	1741	2144	3462	24046	3120	3434	8716	6041	4633	1680	5474
T1	ART06	3785	634	2946	1832	3083	573	5951	2777	32643	2029	2490	3483	19165	2262	3855	6987	5213	5462	1849	5393
T1	ART11	2860	638	3902	3339	1223	541	3723	2815	38723	2136	2554	3597	31263	2160	4398	5676	3319	9239	1815	4176
T1	ART15	3040	606	5169	1758	2060	550	7284	2447	28410	1093	2405	3554	16847	1964	4024	7529	3739	4841	2048	4965
T1	ART28	3910	624	3816	1892	3004	649	5169	2777	27939	1061	2644	3427	11746	1860	4500	10995	4057	4955	1492	7033
T1	ART30	4057	587	3926	2314	4032	524	10019	2761	31945	1177	2490	3518	23538	2181	4389	10821	3590	6363	3157	6896
T1	ART32	3366	774	2882	2025	2963	537	8716	3701	31263	1741	2549	3490	16117	2629	4528	6559	3182	5427	1689	6093
T1	ART34	3983	634	3554	2310	3427	700	2563	2619	22448	1712	2164	3490	15171	1818	4193	n/a	36284	n/a	1389	n/a
T1	ART39	4125	565	3208	2227	2257	555	5279	2119	33196	2865	2310	3649	10723	2534	3234	15746	3663	n/a	2578	n/a
T1	ART41	3511	568	2799	2788	2744	571	6133	2992	34003	1242	2292	3497	18458	1931	4237	5082	3539	5125	1609	5103
T2	ART04	3777	561	3823	1728	3292	488	7579	2573	22448	1555	2025	3590	9301	6308	2665	n/a	3064	n/a	3554	n/a
T2	ART06	4462	488	3299	1998	4281	436	8486	3366	32564	1080	2476	3504	12046	1870	3808	4334	3157	23876	1529	4074
T2	ART11	2382	519	5640	3089	1699	590	7221	2676	26573	3052	2332	3345	5688	n/a	5416	5664	n/a	n/a	3352	n/a
T2	ART15	4091	611	5701	2249	3052	549	10650	3126	27872	1774	2314	3469	9817	1860	3886	4380	4108	4831	2815	4801
T2	ART28	4211	588	2894	3227	2899	617	4965	3299	26321	1884	2766	3332	7033	1828	3678	5291	3170	n/a	1549	7939
T2	ART30	3413	611	3671	1442	4066	587	8755	1693	23041	2037	2387	3345	7142	2337	3299	4692	2634	n/a	1275	4167
T2	ART32	3761	547	3132	2750	3490	490	10530	4500	32409	1521	2963	3476	5462	4852	3372	4781	3312	24104	3004	4509
T2	ART34	3816	543	2466	3138	3701	537	2619	3476	31414	1000	2771	3483	18286	n/a	3163	4509	2739	n/a	1295	4662
T2	ART39	5427	613	3716	2328	3089	519	5849	2771	30891	2341	1902	n/a	5812	n/a	3214	n/a	6080	n/a	1426	n/a
T2	ART41	3201	641	4049	2029	2665	532	5082	4211	28207	3649	2568	3359	5762	7446	3004	8244	n/a	n/a	4672	n/a
Receptor expression
Timepoint	Sample ID	CD3+	CD4	CD4 CCR2	CD4 CCR3	CD4 CCR5	CD4 CCR6	CD4 CCR2-	CD4 CCR3-	CD4 CCR5-	CD4 CCR6-	CD8	CD8 CCR2	CD8 CCR3	CD8 CCR5	CD8 CCR6	CD8 CCR2-	CD8 CCR3-	CD8 CCR5-	CD8 CCR6-	CD3-	Classical monocytes	Classical monocytes CCR2	Classical monocytes CCR3	Classical monocytes CCR5	Classical monocytes CCR6	Classical monocytes CCR2-	Classical monocytes CCR3-	Classical monocytes CCR5-	Classical monocytes CCR6-	Intermediate	Intermediate CCR2	Intermediate CCR3	Intermediate CCR5	Intermediate CCR6	Intermediate CCR2-	Intermediate CCR3-	Intermediate CCR5-	Intermediate CCR6-	NonClassical	NonClassical CCR2	NonClassical CCR3	NonClassical CCR5	NonClassical CCR6	NonClassical CCR2-	NonClassical CCR3-	NonClassical CCR5-	NonClassical CCR6-
T1	ART11	87.3	42.4	13.4	0.69	37.1	15.8	86.6	99.3	62.9	84.2	52.7	9.3	0.078	74.9	1.57	90.7	99.9	25.1	98.4	97.3	77.6	100	0.12	24.7	0.058	0.039	99.9	75.3	99.9	6.41	54.3	1.72	36	0.54	45.7	98.3	64	99.5	11.3	0.61	0.057	8.19	0.13	99.4	99.9	91.8	99.9
T1	ART30	56.6	48.8	15.3	0.73	16.4	18.5	84.7	99.3	83.6	81.5	43.1	23.3	0.13	30.8	3.32	76.7	99.9	69.2	96.7	98.1	82.5	99.9	0.058	15.8	0.046	0.073	99.9	84.2	100	8.55	71.6	0.72	38.2	0.28	28.4	99.3	61.8	99.7	4.97	1.29	0.2	9.73	0.35	98.7	99.8	90.3	99.6
T1	ART04	76.1	58.1	25	0.24	33.6	16.2	75	99.8	66.4	83.8	37.6	21.4	0.075	72.4	4.38	78.6	99.9	27.6	95.6	99	79.3	99.8	0.2	6.15	0.11	0.19	99.8	93.8	99.9	8.3	33.2	1.42	8.66	0.67	66.8	98.6	91.3	99.3	5.95	1.28	0.23	3.6	0.35	98.7	99.8	96.4	99.7
T1	ART39	91.7	39.8	35.4	0.71	52.8	29	64.6	99.3	47.2	71	57.5	19.6	0.18	86.6	0.97	80.4	99.8	13.4	99	98.5	83.3	99.7	0.46	19.5	0.13	0.27	99.5	80.5	99.9	4.27	29.9	1.12	26.5	0.75	70.1	98.9	73.5	99.3	4.36	1.09	0	3.65	0	98.9	100	96.4	100
T1	ART06	81.8	69.6	22.3	0.44	14.3	12.8	77.7	99.6	85.7	87.2	22.3	24.2	0.22	38.9	7.87	75.8	99.8	61.1	92.1	99	83.9	99.9	0.15	10.3	0.11	0.09	99.8	89.7	99.9	4.5	54.6	4.78	24.9	0.98	45.4	95.2	75.1	99	4.03	1.1	0.31	2.04	0.63	98.9	99.7	98	99.4
T1	ART32	67	42.7	19.8	1.05	21.9	20.8	80.2	98.9	78.1	79.2	50.5	21	0.22	40	7.29	79	99.8	60	92.7	99.3	84.3	100	0.077	31.9	0.082	0.031	99.9	68.1	99.9	7.14	48.4	0.49	48.2	0.49	51.6	99.5	51.8	99.5	4.44	0.49	0.049	7.07	0.15	99.5	100	92.9	99.9
T1	ART34	85.6	37.2	38.1	1.38	35.4	31.3	61.9	98.6	64.6	68.7	50.5	13.9	0.11	70.7	4.91	86.1	99.9	29.3	95.1	98.4	94.3	100	0.43	15.2	0.13	0.043	99.6	84.8	99.9	0.52	53.8	7.69	46.2	0	46.2	92.3	53.8	100	1.01	4	0	4	0	96	100	96	100
T1	ART28	64	44.1	36.6	0.39	18.9	25.1	63.4	99.6	81.1	74.9	48.5	39.8	0.58	33.1	4.54	60.2	99.4	66.9	95.5	99.3	77.6	100	0.069	19.9	0.14	0.042	99.9	80.1	99.9	6.75	42.5	3.64	40.7	0.5	57.5	96.4	59.3	99.5	12.8	0.65	0.13	3.58	0.26	99.3	99.9	96.4	99.7
T1	ART41	81.6	53.8	27.1	0.39	17.3	26.4	72.9	99.6	82.7	73.6	24.7	18.7	0.096	22.7	3.54	81.3	99.9	77.3	96.5	99	89.8	99.7	0.051	8.98	0.17	0.34	99.9	91	99.8	5.27	57	7.65	32.8	0.26	43	92.3	67.2	99.7	1.99	0.63	0.058	5.36	0.23	99.4	99.9	94.6	99.8
T1	ART15	56.5	39	19.7	1.18	37.1	16.9	80.3	98.8	62.9	83.1	57.5	17	0.13	68.6	2.16	83	99.9	31.4	97.8	97.7	86.8	99.9	0.075	12.2	0.12	0.091	99.9	87.8	99.9	6.49	43.6	3.88	29.1	0.33	56.4	96.1	70.9	99.7	4.54	0.51	0.14	4.28	0.2	99.5	99.9	95.7	99.8
T2	ART39	91.1	43	41.6	1.81	56.4	36.3	58.4	98.2	43.6	63.7	54.6	26.2	0.27	82.9	1.86	73.8	99.7	17.1	98.1	97.2	75.7	98.6	0.47	41.5	0	1.42	99.5	58.5	100	6.25	23.2	0	29.6	0	76.8	100	70.4	100	7.07	0.56	0	9.86	0	99.4	100	90.1	100
T2	ART41	83.7	47.4	14.7	0.25	14.8	17.2	85.3	99.8	85.2	82.8	48.5	23.5	0.13	58.9	4.81	76.5	99.9	41.1	95.2	98.6	86.5	99.4	0.81	19.8	0.17	0.64	99.2	80.2	99.8	3.67	8	1	19	3	92	99	81	97	1.91	0	0	9.62	0	100	100	90.4	100
T2	ART34	77	51.7	27.6	0.32	19.4	31.4	72.4	99.7	80.6	68.6	41.8	19.9	0.077	53.2	9.55	80.1	99.9	46.8	90.4	97.2	89.5	98.7	0.19	15.4	0.064	1.25	99.8	84.6	99.9	0.8	16.9	0	11.2	0.55	83.1	100	88.8	99.5	2.18	0.4	0	1.61	0.5	99.6	100	98.4	99.5
T2	ART28	75.2	49.1	40	0.4	18.9	44.7	60	99.6	81.1	55.3	45.1	42	0.46	32	7.33	58	99.5	68	92.7	99.1	83.8	99.2	0.088	17	0.026	0.83	99.9	83	100	2.4	13.4	0.4	20.3	0.89	86.6	99.6	79.7	99.1	9.46	0.23	0	1.72	0.076	99.8	100	98.3	99.9
T2	ART15	65.3	43.1	18.9	1.41	29.3	24.1	81.1	98.6	70.7	75.9	53.9	20.4	0.13	55.9	3.11	79.6	99.9	44.1	96.9	98.5	90.4	99.9	0.047	12	0.075	0.15	100	88	99.9	4.39	17	0.46	22.2	0.21	83	99.5	77.8	99.8	3.67	0.65	0.1	4.51	0.1	99.3	99.9	95.5	99.9
T2	ART32	59.5	41.5	24.7	1.31	27	27.9	75.3	98.7	73	72.1	52.5	31.8	0.53	56.8	10.7	68.2	99.5	43.2	89.3	97.4	85.6	99.3	0.12	26.2	0.066	0.7	99.9	73.8	99.9	2.88	5.7	0.098	20.3	0.29	94.3	99.9	79.7	99.7	6.14	0.65	0.14	12.3	0.51	99.4	99.9	87.7	99.5
T2	ART06	72.7	61.3	25.9	0.92	18.3	16.7	74.1	99.1	81.7	83.3	26	32.3	0.37	54.6	11.6	67.7	99.6	45.4	88.4	98.5	79.7	99.9	0.048	9.76	0.18	0.14	100	90.2	99.8	8	45.6	1.2	24.6	0.16	54.4	98.8	75.4	99.8	8.24	0.54	0.078	1.94	0.078	99.5	99.9	98.1	99.9
T2	ART11	78.3	35.4	22.9	0.47	62.5	12.9	77.1	99.5	37.5	87.1	60.4	10.1	0.061	91.4	1.77	89.9	99.9	8.59	98.2	98.7	86.8	97.9	0.74	38.5	0.14	2.1	99.3	61.5	99.9	1.18	20	0	30	10	80	100	70	90	4.64	0	0	3.8	0	100	100	96.2	100
T2	ART04	76.5	62.4	32.6	0.34	40.6	14.5	67.4	99.7	59.4	85.5	33.7	21.6	0.097	74.9	3.98	78.4	99.9	25.1	96	95.6	84.4	99.4	0.54	5.05	0.13	0.6	99.5	94.9	99.9	1.95	11	1.37	9.59	0	89	98.6	90.4	100	2.59	1.03	0	5.15	0	99	100	94.8	100
T2	ART30	58.6	52.8	17.3	0.72	14.7	8.16	82.7	99.3	85.3	91.8	40.8	19.5	0.16	27.6	1.48	80.5	99.8	72.4	98.5	98.6	93.1	98.5	0.11	18.4	0.069	1.52	99.9	81.6	99.9	2.82	5.67	0.49	22.5	0.97	94.3	99.5	77.5	99	1.84	1.24	0	8.44	0.5	98.8	100	91.6	99.5
Co-receptor expression
	Sample ID	CD4 CCR2+CD4 CCR3+CD4 CCR5+CD4 CCR6+	CD4 CCR2+CD4 CCR3+CD4 CCR5+CD4 CCR6-	CD4 CCR2+CD4 CCR3+CD4 CCR5-CD4 CCR6+	CD4 CCR2+CD4 CCR3+CD4 CCR5-CD4 CCR6-	CD4 CCR2+CD4 CCR3-CD4 CCR5+CD4 CCR6+	CD4 CCR2+CD4 CCR3-CD4 CCR5+CD4 CCR6-	CD4 CCR2+CD4 CCR3-CD4 CCR5-CD4 CCR6+	CD4 CCR2+CD4 CCR3-CD4 CCR5-CD4 CCR6-	CD4 CCR2-CD4 CCR3+CD4 CCR5+CD4 CCR6+	CD4 CCR2-CD4 CCR3+CD4 CCR5+CD4 CCR6-	CD4 CCR2-CD4 CCR3+CD4 CCR5-CD4 CCR6+	CD4 CCR2-CD4 CCR3+CD4 CCR5-CD4 CCR6-	CD4 CCR2-CD4 CCR3-CD4 CCR5+CD4 CCR6+	CD4 CCR2-CD4 CCR3-CD4 CCR5+CD4 CCR6-	CD4 CCR2-CD4 CCR3-CD4 CCR5-CD4 CCR6+	CD4 CCR2-CD4 CCR3-CD4 CCR5-CD4 CCR6-	CD8 CCR2+CD8 CCR3+CD8 CCR5+CD8 CCR6+	CD8 CCR2+CD8 CCR3+CD8 CCR5+CD8 CCR6-	CD8 CCR2+CD8 CCR3+CD8 CCR5-CD8 CCR6+	CD8 CCR2+CD8 CCR3+CD8 CCR5-CD8 CCR6-	CD8 CCR2+CD8 CCR3-CD8 CCR5+CD8 CCR6+	CD8 CCR2+CD8 CCR3-CD8 CCR5+CD8 CCR6-	CD8 CCR2+CD8 CCR3-CD8 CCR5-CD8 CCR6+	CD8 CCR2+CD8 CCR3-CD8 CCR5-CD8 CCR6-	CD8 CCR2-CD8 CCR3+CD8 CCR5+CD8 CCR6+	CD8 CCR2-CD8 CCR3+CD8 CCR5+CD8 CCR6-	CD8 CCR2-CD8 CCR3+CD8 CCR5-CD8 CCR6+	CD8 CCR2-CD8 CCR3+CD8 CCR5-CD8 CCR6-	CD8 CCR2-CD8 CCR3-CD8 CCR5+CD8 CCR6+	CD8 CCR2-CD8 CCR3-CD8 CCR5+CD8 CCR6-	CD8 CCR2-CD8 CCR3-CD8 CCR5-CD8 CCR6+	CD8 CCR2-CD8 CCR3-CD8 CCR5-CD8 CCR6-	Classical CCR2+Classical CCR3+Classical CCR5+Classical CCR6+	Classical CCR2+Classical CCR3+Classical CCR5+Classical CCR6-	Classical CCR2+Classical CCR3+Classical CCR5-Classical CCR6+	Classical CCR2+Classical CCR3+Classical CCR5-Classical CCR6-	Classical CCR2+Classical CCR3-Classical CCR5+Classical CCR6+	Classical CCR2+Classical CCR3-Classical CCR5+Classical CCR6-	Classical CCR2+Classical CCR3-Classical CCR5-Classical CCR6+	Classical CCR2+Classical CCR3-Classical CCR5-Classical CCR6-	Classical CCR2-Classical CCR3+Classical CCR5+Classical CCR6+	Classical CCR2-Classical CCR3+Classical CCR5+Classical CCR6-	Classical CCR2-Classical CCR3+Classical CCR5-Classical CCR6+	Classical CCR2-Classical CCR3+Classical CCR5-Classical CCR6-	Classical CCR2-Classical CCR3-Classical CCR5+Classical CCR6+	Classical CCR2-Classical CCR3-Classical CCR5+Classical CCR6-	Classical CCR2-Classical CCR3-Classical CCR5-Classical CCR6+	Classical CCR2-Classical CCR3-Classical CCR5-Classical CCR6-
T1	ART11	0.068	0.15	5.00E-3	0.023	3.48	7.51	1.35	0.80	0.18	0.22	0.013	0.038	3.79	21.7	6.89	53.8	0	0.030	2.01E-3	4.02E-3	0.76	8.17	0.038	0.30	0	0.034	0	8.05E-3	0.59	65.3	0.18	24.6	2.78E-3	0.042	5.56E-3	0.050	0.025	24.6	0.025	75.2	0	8.33E-3	0	8.33E-3	0	0	0	0.022
T1	ART30	0.084	0.13	9.84E-3	2.46E-3	5.75	4.80	2.15	2.36	0.22	0.23	7.38E-3	0.039	2.86	2.27	7.45	71.6	5.56E-3	0.078	0	2.78E-3	2.70	19.0	0.10	1.42	0	0.025	0	0.014	0.29	8.63	0.23	67.5	1.52E-3	0.023	0	0.029	7.60E-3	15.8	0.036	84.0	0	0	0	4.56E-3	0	1.52E-3	0	0.067
T1	ART04	0.019	0.058	3.88E-3	3.88E-3	4.92	10.5	2.17	7.31	0.041	0.076	3.88E-3	0.035	1.91	16.1	7.11	49.7	6.00E-3	0.027	0	0	3.15	17.1	0.11	0.96	0	0.021	0	0.021	0.49	51.5	0.61	25.9	0	0.044	8.72E-3	0.096	0.017	6.08	0.087	93.5	0	8.72E-3	0	0.044	0	0	0	0.14
T1	ART39	0.095	0.25	0.015	3.66E-3	11.7	17.5	3.54	2.31	0.11	0.18	0.011	0.044	2.74	20.3	10.8	30.5	7.61E-3	0.12	0	0.010	0.74	17.6	0.033	1.05	0	0.033	0	7.61E-3	0.12	68.0	0.069	12.2	0.019	0.19	0	0.11	0.076	19.1	0.019	80.2	0	0.038	0.019	0.076	0	0	0	0.13
T1	ART06	0.052	0.18	4.18E-3	0.017	4.00	6.66	3.67	7.75	0.046	0.088	6.27E-3	0.048	1.39	1.85	3.62	70.6	6.51E-3	0.15	0	0	5.17	14.5	0.63	3.76	0	0.020	0	0.046	0.74	18.3	1.33	55.4	0	0.045	0	0.045	7.52E-3	10.2	0.098	89.5	0	0.015	0	0.045	0	0	0	0.030
T1	ART32	0.16	0.46	0.011	0.014	5.76	6.29	3.33	3.78	0.20	0.18	2.81E-3	0.022	2.56	6.27	8.73	62.2	2.38E-3	0.14	4.76E-3	0.017	4.87	12.1	0.24	3.62	0	0.031	0	0.021	0.78	22.0	1.40	54.7	0	0.038	5.13E-3	0.028	0.033	31.9	0.044	68.0	0	2.57E-3	0	2.57E-3	0	0.010	0	0.015
T1	ART34	0.15	0.71	0.040	0.020	10.2	11.1	6.01	9.80	0.18	0.25	0	0.040	5.26	7.54	9.41	39.3	0.015	0.058	7.27E-3	7.27E-3	3.39	7.35	0.32	2.79	0	0.022	0	0	0.73	59.1	0.45	25.7	0.043	0.13	0	0.26	0	15.0	0.086	84.5	0	0	0	0	0	0	0	0.043
T1	ART28	0.050	0.18	0.016	6.83E-3	7.32	7.45	8.63	13.0	0.032	0.077	2.28E-3	0.030	1.43	2.37	7.66	51.8	0	0.41	0	0.046	2.94	13.0	0.36	23.0	0	0.095	0	0.035	0.58	16.0	0.67	42.9	0	0.023	2.08E-3	0.040	0.052	19.8	0.085	80.0	0	4.17E-3	0	0	0	8.33E-3	0	0.029
T1	ART41	0.071	0.093	4.77E-3	4.77E-3	6.96	5.61	7.58	6.73	0.11	0.079	2.38E-3	0.018	2.66	1.70	8.98	59.4	2.59E-3	0.036	0	5.19E-3	1.78	8.36	0.58	7.97	5.19E-3	0.026	0	0.021	0.51	11.9	0.66	68.1	0	0.015	1.28E-3	0.035	0.035	8.93	0.14	90.5	0	0	0	0	0	2.56E-3	0	0.33
T1	ART15	0.11	0.30	0.011	0	3.81	9.87	3.39	2.18	0.21	0.47	0.016	0.059	2.83	19.5	6.49	50.8	3.63E-3	0.069	3.63E-3	0	1.56	14.6	0.065	0.69	0	0.047	0	7.25E-3	0.21	52.1	0.32	30.4	3.56E-3	0.032	5.34E-3	0.032	0.039	12.1	0.068	87.6	0	0	0	1.78E-3	0	1.78E-3	1.78E-3	0.085
T2	ART11	0.052	0.16	0	0	4.16	16.3	1.14	1.07	0.10	0.14	0	0.017	3.67	38.0	3.74	31.5	0	0.051	0	0	0.96	8.87	0.041	0.14	0.010	0	0	0	0.58	80.9	0.18	8.22	0	0.47	0	0.068	0.068	37.2	0.068	60.0	0	0	0	0.20	0	0.74	0	1.15
T2	ART30	0.022	0.17	0.022	0.015	3.83	6.66	1.47	5.13	0.080	0.34	7.30E-3	0.058	0.80	2.79	1.93	76.7	9.43E-3	0.047	0.019	0	1.04	16.4	0.075	1.91	0	0.038	0	0.047	0.25	9.86	0.094	70.3	0	0.054	4.91E-3	0.034	0.020	17.9	0.044	80.4	0	4.91E-3	0	9.82E-3	0	0.41	0	1.10
T2	ART04	0.022	0.11	3.17E-3	7.92E-3	4.97	17.5	1.95	8.11	0.046	0.12	4.75E-3	0.021	1.98	15.9	5.57	43.7	8.80E-3	0.047	0	0	2.46	18.0	0.088	0.98	0	0.035	0	5.87E-3	0.81	53.6	0.62	23.4	0	0.16	0	0.19	0	4.80	0.13	94.1	0	0.063	0	0.13	0	0.032	0	0.38
T2	ART39	0.29	0.55	3.72E-3	0.015	15.7	18.6	4.05	2.39	0.39	0.49	0.015	0.060	4.44	16.0	11.4	25.6	0.021	0.19	2.93E-3	2.93E-3	1.31	22.9	0.079	1.73	0	0.041	0	0.015	0.30	58.1	0.14	15.2	0	0.21	0	0.13	0	41.0	0	57.2	0	0	0	0.13	0	0.24	0	1.05
T2	ART06	0.13	0.24	0.044	0.049	5.42	8.49	4.55	6.94	0.078	0.098	0.034	0.25	1.59	2.24	4.85	65.0	0.058	0.17	0.012	0.012	9.61	19.0	0.48	2.92	0	0.058	0	0.058	0.53	25.1	0.94	41.0	0	0.016	8.03E-3	0.016	0.032	9.71	0.14	89.9	0	8.03E-3	0	0	0	0	0	0.14
T2	ART32	0.24	0.40	0.093	0.041	8.76	6.77	5.06	3.31	0.12	0.17	0.061	0.19	3.45	7.09	10.1	54.1	0.057	0.26	4.58E-3	0.034	7.98	19.6	0.31	3.61	9.15E-3	0.080	6.86E-3	0.082	0.93	28.0	1.43	37.7	0	0.043	3.31E-3	0.063	0.030	25.8	0.033	73.3	0	0	0	9.93E-3	0	0.36	0	0.33
T2	ART34	0.048	0.079	0.021	6.59E-3	8.45	4.40	7.40	7.19	0.082	0.054	6.59E-3	0.020	2.90	3.42	12.5	53.4	0.012	0.035	4.08E-3	0	6.47	8.09	0.85	4.45	2.04E-3	0.020	0	4.08E-3	0.92	37.7	1.30	40.2	0	0.086	0	0.074	0.037	14.9	0.027	83.6	0	4.90E-3	0	0.022	0	0.32	0	0.90
T2	ART28	0.063	0.14	0.032	0.016	10.9	4.66	14.6	9.59	0.049	0.040	0.029	0.040	1.66	1.37	17.4	39.4	9.78E-3	0.23	0.016	0.096	3.66	12.6	1.22	24.2	1.96E-3	0.068	1.96E-3	0.039	0.78	14.7	1.64	40.8	0	0.031	2.85E-3	0.028	5.70E-3	16.8	0.014	82.3	0	5.70E-3	2.85E-3	0.017	0	0.21	0	0.59
T2	ART41	0.016	0.051	0.032	0.016	3.71	5.38	2.72	2.74	0.012	0.032	0.016	0.075	1.82	3.74	8.92	70.7	0.019	0.035	0.015	0.012	3.79	17.8	0.24	1.57	0	0.023	0	0.023	0.30	36.9	0.44	38.8	0	0.42	0	0.25	0.085	19.2	0.085	79.3	0	0	0	0.13	0	0.13	0	0.38
T2	ART15	0.16	0.30	0.013	6.40E-3	5.55	7.33	3.88	1.70	0.37	0.47	0.016	0.074	3.62	11.5	10.5	54.5	5.12E-3	0.087	0	2.56E-3	1.74	17.4	0.16	1.07	2.56E-3	0.020	0	0.015	0.56	36.1	0.65	42.2	2.03E-3	0.012	2.03E-3	0.026	0.039	12.0	0.033	87.8	0	0	0	4.06E-3	0	2.03E-3	0	0.14
[truncated: 32 more columns]

## Sheet: HC EC ART Flow cytometry
MFI
Group	Sample ID	CD4 CCR2 | Median (Comp-BB700-A :: null)	CD4 CCR3 | Median (Comp-BV421-A :: null)	CD4 CCR5 | Median (Comp-PE-CF594-A :: null)	CD4 CCR6 | Median (Comp-BV711-A :: null)	CD4 CCR2- | Median (Comp-BB700-A :: null)	CD4 CCR3- | Median (Comp-BV421-A :: null)	CD4 CCR5- | Median (Comp-PE-CF594-A :: null)	CD4 CCR6- | Median (Comp-BV711-A :: null)	CD8 CCR2 | Median (Comp-BB700-A :: null)	CD8 CCR3 | Median (Comp-BV421-A :: null)	CD8 CCR5 | Median (Comp-PE-CF594-A :: null)	CD8 CCR6 | Median (Comp-BV711-A :: null)	CD8 CCR2- | Median (Comp-BB700-A :: null)	CD8 CCR3- | Median (Comp-BV421-A :: null)	CD8 CCR5- | Median (Comp-PE-CF594-A :: null)	CD8 CCR6- | Median (Comp-BV711-A :: null)	Classical CCR2 | Median (Comp-BB700-A :: null)	Classical CCR3 | Median (Comp-BV421-A :: null)	Classical CCR5 | Median (Comp-PE-CF594-A :: null)	Classical CCR6 | Median (Comp-BV711-A :: null)	Classical CCR2- | Median (Comp-BB700-A :: null)	Classical CCR3- | Median (Comp-BV421-A :: null)	Classical CCR5- | Median (Comp-PE-CF594-A :: null)	Classical CCR6- | Median (Comp-BV711-A :: null)	Intermediate CCR2 | Median (Comp-BB700-A :: null)	Intermediate CCR3 | Median (Comp-BV421-A :: null)	Intermediate CCR5 | Median (Comp-PE-CF594-A :: null)	Intermediate CCR6 | Median (Comp-BV711-A :: null)	Intermediate CCR2- | Median (Comp-BB700-A :: null)	Intermediate CCR3- | Median (Comp-BV421-A :: null)	Intermediate CCR5- | Median (Comp-PE-CF594-A :: null)	Intermediate CCR6- | Median (Comp-BV711-A :: null)	Non classical CCR2 | Median (Comp-BB700-A :: null)	Non classical CCR3 | Median (Comp-BV421-A :: null)	Non classical CCR5 | Median (Comp-PE-CF594-A :: null)	Non classical CCR6 | Median (Comp-BV711-A :: null)	Non classical CCR2- | Median (Comp-BB700-A :: null)	Non classical CCR3- | Median (Comp-BV421-A :: null)	Non classical CCR5- | Median (Comp-PE-CF594-A :: null)	Non classical CCR6- | Median (Comp-BV711-A :: null)
HC	H01	4575	531	3107	2728	136	70.6	15.4	74.5	4672	534	6516	3863	185	42.4	24.4	161	34497	1503	2660	3434	451	254	274	628	11881	1950	3942	5404	765	343	700	363	3325	5737	2006	4852	340	254	262	207
HC	H02	3959	559	5169	2650	166	78.4	28.2	114	4643	556	5093	3157	274	60.4	70.6	221	27739	2734	3208	3568	477	244	309	619	7205	2249	3532	7003	337	226	616	309	2702	n/a	1627	5509	213	174	191	191
HC	H03	4066	503	3427	3504	148	91.2	32.1	92.5	2750	519	7173	4672	229	57.8	34.7	190	25763	1000	3469	4133	287	278	277	638	8933	2080	5060	6186	593	309	742	414	5235	n/a	1867	5486	232	249	204	242
HC	H04	4500	529	3046	2083	109	92.5	33.4	99	5180	504	7886	3372	169	68.1	47.5	174	24683	1376	2934	3619	484	257	261	653	12467	2048	4472	7033	543	494	488	383	3352	6792	1363	3455	211	509	158	187
HC	H05	4159	531	3785	2539	112	92.5	30.8	65.5	2837	450	11377	4167	244	80.9	84.8	185	25702	2917	2860	3597	438	254	414	655	14184	2099	4872	5652	624	518	665	481	3046	4913	1791	3878	208	605	225	224
HC	H06	3910	522	3991	2382	212	87.4	21.8	99	2639	527	8099	3785	199	56.5	55.2	142	37348	1239	2697	3483	450	279	491	774	19392	3359	5628	8505	750	269	939	513	3400	5874	1913	4142	383	99	314	220
HC	H07	2702	488	4537	2554	295	127	32.1	109	3575	532	4893	3649	271	78.4	47.5	185	36372	2177	2091	3400	347	297	528	840	25217	1939	3816	7714	803	388	602	583	3126	5125	2193	6294	360	181	220	216
HC	H08	4821	552	5347	2583	186	108	30.8	107	5713	497	5497	2934	171	68.1	44.9	166	28005	2076	2670	3777	320	232	295	828	15893	2068	4481	9534	1152	574	603	562	4976	5082	1371	8697	438	762	258	211
HC	H09	3319	652	6107	1731	224	113	38.5	133	3518	561	10110	1979	183	70.6	104	178	37169	1223	2728	3511	443	240	302	925	11827	1804	4176	7205	1065	574	583	496	6881	7095	1453	6762	392	630	257	209
HC	H10	4781	588	4453	1612	246	107	48.8	126	4672	509	7126	2712	287	74.5	143	170	32486	1159	2660	3568	521	248	295	868	18853	2056	4444	7663	1249	491	606	660	3292	5900	1722	3999	502	868	249	246
HC	H11	3170	477	4334	1998	113	86.1	33.4	64.2	2173	455	6588	3686	261	73.2	64.2	143	26700	1053	2377	4425	350	348	302	628	6200	1987	3372	4518	302	287	320	312	3604	n/a	3120	4159	191	148	182	232
HC	H12	3839	657	3359	1689	185	95.1	62.9	95.1	2544	657	3511	1972	365	82.2	173	144	23763	943	2755	3372	525	301	634	518	10970	2634	4934	n/a	356	258	679	328	3967	n/a	1633	n/a	181	152	221	213
HC	H13	3731	494	5462	1606	182	96.4	57.8	104	2210	413	4872	2270	299	80.9	82.2	153	26196	869	2744	n/a	577	321	550	553	7731	n/a	5279	n/a	437	299	606	331	2558	n/a	1489	n/a	259	200	262	200
HC	H14	3575	565	2969	1442	196	105	57.8	65.5	2707	475	3434	2301	326	109	126	93.8	17654	925	2223	4125	535	262	309	398	8045	n/a	3619	5497	616	246	529	257	n/a	14383	1633	n/a	340	178	230	151
HC	H15	4444	510	4380	1544	169	113	62.9	79.6	4299	507	14550	1906	252	111	99	133	23206	1172	2750	4299	665	335	521	547	8854	5336	4024	10064	712	410	715	355	3145	15967	1335	3312	377	378	278	236
HC	H16	3070	470	1998	2350	135	117	46.2	48.8	2323	537	3253	3034	240	109	70.6	105	24683	935	2563	4566	546	344	473	622	8697	1842	4185	8973	1074	610	757	355	3800	8854	1501	n/a	348	502	219	152
HC	H17	3182	506	3894	2305	108	79.6	25.7	69.4	2442	460	4614	3253	213	65.5	68.1	117	18764	1179	2894	4142	477	173	362	426	10110	2140	4965	4862	305	269	657	299	4986	5404	1555	4202	105	263	139	161
HC	H18	3089	512	2048	2319	104	78.4	37.2	51.4	3561	500	2132	3022	153	60.4	121	73.2	15636	1197	2419	5257	322	188	222	399	6926	3372	3253	4903	143	230	302	208	3490	5474	2033	4575	118	202	125	103
ART	ART02	3547	547	1899	2639	158	96.4	24.4	71.9	2002	504	2319	2485	230	83.5	53.9	151	27872	943	1846	3746	503	309	556	679	6015	1709	3101	4934	483	285	322	283	2793	n/a	1591	3950	269	236	160	164
ART	ART39	5427	613	3716	2328	179	111	79.6	118	3089	519	5849	2771	273	82.2	242	166	30891	2341	1902	n/a	742	255	748	518	5812	n/a	3214	n/a	1061	299	922	266	6080	n/a	1426	n/a	424	261	412	166
ART	ART41	3201	641	4049	2029	162	91.2	43.6	126	2665	532	5082	4211	261	91.2	114	200	28207	3649	2568	3359	808	240	348	506	5762	7446	3004	8244	897	236	757	286	n/a	n/a	4672	n/a	281	200	242	194
ART	ART08	2697	562	7095	2788	155	99	37.2	92.5	1979	519	10945	2056	318	84.8	83.5	157	28820	2466	3406	3634	497	283	538	573	5404	2452	3855	4893	426	242	628	232	4623	n/a	1683	3583	211	212	252	153
ART	ART43	3299	556	3040	2650	121	92.5	29.5	79.6	2391	602	4934	2718	198	75.8	37.2	161	30160	3221	2433	3716	500	281	406	588	11507	1906	4371	4219	633	443	649	363	3163	8834	2103	3406	261	335	203	216
ART	ART34	3816	543	2466	3138	140	87.4	37.2	95.1	3701	537	2619	3476	248	75.8	105	179	31414	1000	2771	3483	518	275	290	582	18286	n/a	3163	4509	496	314	527	240	2739	n/a	1295	4662	267	230	192	131
ART	ART28	4211	588	2894	3227	140	89.9	35.9	104	2899	617	4965	3299	211	61.6	52.6	165	26321	1884	2766	3332	486	233	376	617	7033	1828	3678	5291	555	258	577	282	3170	n/a	1549	7939	220	230	173	164
ART	ART10	2755	684	2500	2160	121	105	39.8	111	2266	580	5592	2457	238	89.9	93.8	135	19714	2832	1722	3701	722	258	527	553	n/a	1696	n/a	n/a	616	n/a	1609	181	n/a	n/a	n/a	n/a	95.1	326	253	125
ART	ART14	2934	481	2614	2387	125	88.7	30.8	65.5	2219	455	7365	1961	228	75.8	43.6	160	32486	1424	2554	3597	487	281	373	710	7546	2355	4246	5951	513	348	529	310	3234	7646	2095	5509	219	279	166	135
ART	ART24	3273	576	3004	2644	102	77.1	24.4	69.4	3406	518	3604	3046	164	65.5	43.6	139	26764	1573	2539	3386	216	285	757	695	6718	2957	3634	8581	279	287	694	297	4731	17006	1642	4371	248	257	238	162
ART	ART50	3469	582	2854	2227	83.5	75.8	19.3	51.4	3299	493	5556	3195	177	69.4	41.1	140	22079	1906	2734	3686	503	283	308	679	5701	2115	3497	11639	225	360	438	321	2917	5964	4614	6080	212	320	186	168
ART	ART51	3934	521	2788	3855	123	79.6	30.8	68.1	2064	544	4986	2476	230	64.2	64.2	173	30377	1040	2755	3619	543	269	700	713	10364	2168	4986	6911	474	312	695	392	3497	17045	1764	4986	209	287	199	182
ART	ART55	3089	518	8581	1696	148	102	79.6	135	2691	502	8117	2476	205	80.9	130	134	19347	3656	2253	4913	537	222	376	460	5938	n/a	3590	n/a	710	271	655	261	8318	n/a	6281	5580	326	225	394	140
ART	ART58	4528	613	3132	1754	89.9	69.4	16.7	84.8	4237	535	3132	2911	209	60.4	39.8	187	27541	1670	2609	3678	507	286	717	687	19165	2604	4711	6474	534	363	956	565	3292	14584	2189	4008	249	273	226	156
ART	ART61	4193	606	3656	2490	153	86.1	43.6	118	2832	576	5103	2091	181	60.4	68.1	168	18286	2485	2578	3701	561	194	252	431	3870	1788	3064	n/a	765	234	717	237	3345	n/a	1558	n/a	271	224	183	130
ART	ART46	2877	624	6911	2029	144	97.7	29.5	112	2231	461	6674	1405	190	73.2	60.4	155	30305	1606	1976	3483	491	290	674	779	8467	2471	3604	5336	384	371	493	332	3983	8973	1888	5404	216	329	194	186
ART	ART03	4721	624	5224	2428	117	100	33.4	93.8	3345	570	4701	2060	216	86.1	97.7	139	35850	2198	2734	3649	700	262	454	660	8318	2095	3950	6957	676	401	627	289	3176	6133	1552	4167	226	413	188	162
ART	ART17	4490	639	5462	2911	123	91.2	34.7	118	2471	679	7253	3886	166	62.9	44.9	178	33759	2323	2702	3511	417	294	306	767	5887	1636	3052	5912	270	314	450	273	3693	6335	1849	7317	161	278	151	143
ART	ART19	4272	576	3016	2707	171	87.4	57.8	107	2963	532	6777	3532	233	68.1	108	164	26196	1165	2629	3448	524	269	486	571	9707	1906	3831	10225	669	410	616	299	4444	4986	1670	4791	312	426	240	179
ART	ART20	3332	499	4604	2712	139	87.4	29.5	74.5	3427	512	8045	4672	217	68.1	47.5	170	39861	1722	2279	3547	674	255	416	697	9177	2319	3476	7221	899	407	513	388	4116	7697	5750	4781	383	427	258	242
ART	ART21	3656	564	3089	2160	96.4	74.5	19.3	84.8	4701	534	11507	4741	143	61.6	28.2	156	25763	1509	2539	3634	380	245	359	661	6718	2341	3490	14449	344	350	360	299	6806	8993	2103	5951	215	335	136	188
ART	ART09	2650	565	5125	2969	147	86.1	34.7	74.5	1273	502	7301	3126	325	79.6	113	179	34830	976	1818	3504	236	259	1010	775	10675	2837	3731	7562	661	332	781	373	4791	9996	1407	5313	263	360	289	181
ART	ART13	3420	684	3052	2405	108	78.4	23.1	69.4	2214	608	4821	2614	209	64.2	102	142	27806	2148	2670	3504	468	240	249	556	10846	1839	4159	4633	531	358	559	289	3723	5616	1686	6093	234	331	161	136
ART	ART18	3967	531	3808	2969	177	103	50.1	92.5	1881	521	4811	2558	305	93.8	103	164	38910	1104	2660	3476	385	283	715	817	22608	1935	5604	5616	760	546	912	477	3934	9427	1603	5029	271	522	263	175
ART	ART22	3359	568	3649	2189	142	80.9	28.2	46.2	3138	552	5989	2998	316	70.6	92.5	155	30743	1193	2899	3518	295	224	339	671	10772	1964	4509	6866	1138	369	914	374	5976	6067	1667	4202	310	363	258	142
ART	ART23	3823	521	2253	1998	173	96.4	42.4	88.7	2894	473	5359	2359	312	83.5	86.1	169	34331	1014	1618	3455	512	259	784	699	8993	1860	3064	6502	747	329	543	309	3649	7579	1492	4682	318	378	241	169
ART	ART25	2766	516	2750	3427	109	99	34.7	79.6	2476	576	3918	3448	171	80.9	69.4	162	25948	2240	2568	3708	369	267	463	702	7852	1731	3754	7317	248	412	359	279	5497	n/a	1348	8117	143	412	157	162
ART	ART15	4091	611	5701	2249	266	105	37.2	87.4	3052	549	10650	3126	252	61.6	77.1	138	27872	1774	2314	3469	541	265	486	788	9817	1860	3886	4380	481	270	558	321	4108	4831	2815	4801	314	103	213	155
ART	ART32	3761	547	3132	2750	250	109	41.1	120	3490	490	10530	4500	259	70.6	75.8	182	32409	1521	2963	3476	605	290	429	775	5462	4852	3372	4781	490	258	642	259	3312	24104	3004	4509	294	194	241	144
ART	ART06	4462	488	3299	1998	252	109	32.1	97.7	4281	436	8486	3366	248	69.4	70.6	156	32564	1080	2476	3504	221	242	242	732	12046	1870	3808	4334	1209	297	610	414	3157	23876	1529	4074	454	96.4	221	182
ART	ART11	2382	519	5640	3089	289	126	78.4	129	1699	590	7221	2676	282	77.1	316	166	26573	3052	2332	3345	261	242	755	699	5688	n/a	5416	5664	354	220	515	220	n/a	n/a	3352	n/a	245	192	258	125
ART	ART01	2442	600	5347	1667	222	126	66.8	99	2064	503	7817	1928	252	91.2	273	129	19529	1470	2314	6881	350	271	504	633	11719	1928	2476	5235	402	282	423	216	2969	n/a	2064	5180	249	238	271	99
ART	ART04	3777	561	3823	1728	179	99	69.4	92.5	3292	488	7579	2573	174	66.8	177	102	22448	1555	2025	3590	503	181	187	543	9301	6308	2665	n/a	817	222	430	253	3064	n/a	3554	n/a	286	233	261	103
ART	ART30	3413	611	3671	1442	203	78.4	47.5	100	4066	587	8755	1693	168	48.8	51.4	144	23041	2037	2387	3345	579	213	380	617	7142	2337	3299	4692	679	240	819	263	2634	n/a	1275	4167	324	222	304	146
ART	ART26	3761	634	4361	2766	238	92.5	38.5	108	2723	468	5676	2604	222	56.5	82.2	169	20715	1123	1895	3769	541	249	860	755	5616	1892	3575	6390	636	275	677	287	3010	32800	1503	3597	373	286	277	181
ART	ART27	2599	503	2599	2509	262	126	52.6	80.9	2206	506	3176	2665	270	89.9	179	138	31716	1143	2305	3525	444	273	655	929	8299	2387	4228	7731	453	385	564	329	3221	n/a	1670	5713	322	343	255	123
ART	ART36	3746	564	3708	3034	229	100	30.8	120	2002	521	3839	3539	187	62.9	51.4	155	34085	1764	3518	3427	619	234	461	817	6689	3831	4290	5060	1112	305	814	291	3568	10435	1570	4325	339	255	236	144
ART	ART37	3010	550	3739	2310	179	92.5	23.1	79.6	2068	467	5224	2940	162	57.8	57.8	129	28005	2288	2815	3504	585	266	503	862	5268	1961	3575	6762	451	267	490	233	5887	n/a	1535	5039	242	253	191	122
ART	ART38	4614	579	6335	1696	182	86.1	25.7	83.5	7463	579	18030	3083	134	46.2	32.1	149	32022	1230	2744	3561	692	216	291	789	15600	4316	4643	11639	471	324	636	402	3240	7381	1794	4254	294	313	245	188
ART	ART44	3777	558	3469	2341	213	99	44.9	131	2068	502	5462	1895	275	69.4	138	177	27939	1368	2505	3455	561	259	359	920	7817	1888	3101	5439	525	350	448	347	3434	4841	1913	6335	291	328	204	151
ART	ART45	3785	583	3583	2655	162	91.2	25.7	97.7	1924	496	4872	2471	151	51.4	35.9	182	27476	2650	3240	3518	464	255	460	886	5544	2025	3656	7158	647	317	762	291	5268	8208	1670	4343	265	305	211	129
ART	ART47	4821	608	4976	3176	236	108	46.2	136	2928	555	8171	2509	195	62.9	53.9	173	29027	1355	2987	3568	394	258	467	862	7817	2665	4211	6133	923	367	687	381	3095	12757	1784	4049	470	373	254	207
ART	ART48	3176	483	3590	1777	211	99	27	99	2650	470	7253	1526	191	64.2	39.8	178	35082	1053	2882	3511	283	259	295	990	7205	2414	3831	6080	717	328	540	355	5136	n/a	1418	4976	312	359	199	182
ART	ART49	4299	559	6972	2244	171	88.7	20.5	114	2519	494	10920	2670	129	60.4	57.8	169	29873	1254	3366	3434	594	234	371	853	5191	3101	3823	5313	676	294	665	312	5050	5404	1579	3886	258	304	211	144
ART	ART52	2396	504	5544	1994	207	108	29.5	102	2257	516	7512	1636	194	78.4	158	152	27806	1327	2410	3583	480	222	591	812	8505	2414	4481	6911	735	391	775	374	3400	6792	1407	4481	383	465	301	207
ART	ART53	4389	600	6213	2428	191	95.1	27	97.7	3016	549	4547	2739	171	60.4	80.9	139	27215	1429	2865	3497	666	213	394	821	6041	1784	3999	6573	777	306	616	343	3046	6516	1811	5849	371	467	236	212
ART	ART54	3754	619	4444	2099	204	97.7	30.8	99	3234	531	8658	2981	186	65.5	139	134	25824	2476	2433	3525	423	222	486	839	6631	1917	3870	9259	745	371	839	310	2573	n/a	1555	4142	322	391	310	147
ART	ART56	2761	608	4228	1585	226	108	30.8	89.9	2539	506	5812	3597	255	91.2	100	129	33196	946	2777	3511	416	254	509	877	14926	2364	6107	8153	309	414	556	348	6851	16268	1655	4091	291	419	220	139
ART	ART57	2981	567	3022	1968	269	104	47.5	107	3934	638	11045	4343	236	65.5	83.5	147	33116	1123	2981	3497	405	230	463	866	7714	1680	4371	6107	831	384	946	302	4099	13481	1518	4389	360	407	290	133
ART	ART59	4741	622	5082	2424	221	99	32.1	107	3182	510	6660	3089	225	62.9	71.9	140	27476	1141	3208	3490	567	237	329	868	5774	2639	4099	5887	857	369	788	343	6987	8755	1588	4263	374	424	248	191
ART	ART60	6390	564	2558	2739	221	112	37.2	126	6851	486	7512	4490	177	70.6	44.9	196	27280	1237	2164	3532	328	265	574	866	6926	1998	3701	8600	844	450	816	467	3132	15491	2064	5497	365	444	289	228
ART	ART62	3366	594	5103	2442	273	117	57.8	118	2152	513	7697	1924	246	80.9	178	170	29659	1147	2319	3462	226	212	369	777	7317	1846	3393	8226	625	471	568	331	3902	6645	1794	6689	333	528	252	164
ART	ART63	2644	555	5029	2382	181	96.4	28.2	84.8	2107	519	6377	2563	195	68.1	70.6	149	21820	1020	2210	3816	421	269	602	833	10723	2821	4116	7317	524	362	707	518	5976	7800	1456	4299	259	383	266	120
ART	ART64	2755	555	13732	2614	205	113	64.2	127	1808	518	9839	2676	229	62.9	130	156	24161	1481	2826	3590	580	253	597	782	6616	2539	4176	5989	830	377	890	328	3339	5158	1521	3792	343	421	314	153
EC	EC01	2810	571	4965	1239	142	102	56.5	59.1	1624	461	10318	1392	297	93.8	207	92.5	24392	1285	2485	3634	580	302	641	555	13860	2083	4537	4547	665	354	972	324	2544	8581	1549	n/a	263	224	377	187
EC	EC02	2495	653	3253	1177	121	92.5	37.2	86.1	1870	631	4308	1278	225	92.5	95.1	130	21360	1125	2650	4074	540	318	419	549	11248	2210	4263	5900	158	312	363	388	2734	5628	1501	5381	133	216	175	281
EC	EC03	2922	599	3641	1186	117	77.1	35.9	95.1	1924	599	5018	1350	220	55.2	55.2	166	19761	1432	2609	3590	471	286	427	550	7349	1728	3816	6213	458	277	525	366	2650	n/a	1327	n/a	199	175	204	234
EC	EC04	2549	491	4821	2433	232	103	75.8	95.1	1478	470	6240	2275	376	88.7	146	157	24046	1059	3379	4202	355	322	673	571	5925	1591	4425	8208	226	285	899	208	4721	n/a	1547	7205	156	224	266	120
EC	EC05	2793	550	4325	1104	118	103	52.6	68.1	1994	541	4290	1204	237	93.8	112	120	25886	1913	2771	n/a	858	314	481	502	5938	3040	3434	n/a	1049	354	622	283	4711	5235	1464	n/a	376	281	255	183
EC	EC06	2447	555	4325	1112	139	88.7	47.5	95.1	2227	506	5246	1487	224	86.1	79.6	129	25217	1177	2364	3983	676	309	402	570	9951	2210	3292	5604	553	321	460	429	3612	n/a	1434	4481	217	183	195	316
EC	EC07	2283	564	2761	1335	165	92.5	53.9	91.2	1570	524	2934	1473	262	89.9	88.7	155	23876	1630	2712	4481	521	308	345	529	6502	1764	3656	8448	392	339	619	297	6080	n/a	1518	n/a	255	250	244	179
EC	EC09	3266	590	2588	1145	192	96.4	52.6	83.5	1379	577	2337	1381	350	88.7	170	160	20862	1498	3016	5007	540	306	326	522	7957	1917	4150	6703	242	309	504	281	7579	9620	1413	4604	146	224	175	164
EC	EC10	2410	555	4462	1405	147	109	52.6	59.1	1295	593	5029	1917	271	107	125	111	21768	4290	2609	5007	490	316	597	596	16306	3855	4380	8467	262	395	564	322	2871	n/a	2593	n/a	178	309	273	168
EC	EC11	2442	529	5050	1300	203	126	77.1	96.4	1211	515	5509	1495	328	117	298	131	27607	1150	2244	3959	594	344	577	490	12467	1649	3910	11325	611	431	699	337	3539	n/a	1402	4254	273	355	337	224
EC	EC13	3406	507	3400	1220	182	113	62.9	82.2	1801	512	3568	1489	274	104	97.7	-6.42	21360	862	3176	4453	622	337	478	-278	6733	2040	3959	4924	705	378	839	199	2865	8063	1495	n/a	341	369	255	177
EC	EC14	2368	591	2231	1300	196	120	42.4	109	1689	555	1964	1856	261	108	47.5	134	18243	935	1735	3671	524	328	325	541	7680	2534	3777	4831	1300	394	350	417	n/a	n/a	n/a	n/a	329	304	188	252
EC	EC15	3157	630	3312	1521	120	95.1	59.1	88.7	1538	486	5050	1576	220	86.1	118	117	18502	1117	2894	7033	370	306	571	553	6363	2734	4057	5007	322	356	649	278	3575	5925	1400	n/a	267	277	265	181
EC	EC16	2882	594	4290	1190	131	91.2	60.4	109	1709	509	6041	1373	229	87.4	168	162	19211	1121	2424	4490	677	283	488	571	6792	3107	3393	7301	658	359	665	403	5544	6660	1495	15206	263	325	271	295
Receptor expression
Group	Sample ID	Lymphocytes	CD3+	CD4	CD4 CCR2	CD4 CCR3	CD4 CCR5	CD4 CCR6	CD4 CCR2-	CD4 CCR3-	CD4 CCR5-	CD4 CCR6-	CD8	CD8 CCR2	CD8 CCR3	CD8 CCR5	CD8 CCR6	CD8 CCR2-	CD8 CCR3-	CD8 CCR5-	CD8 CCR6-	Monocytes	CD3-	Classical	Classical CCR2	Classical CCR3	Classical CCR5	Classical CCR6	Classical CCR2-	Classical CCR3-	Classical CCR5-	Classical CCR6-	Intermediate	Intermediate CCR2	Intermediate CCR3	Intermediate CCR5	Intermediate CCR6	Intermediate CCR2-	Intermediate CCR3-	Intermediate CCR5-	Intermediate CCR6-	Non classical	Non classical CCR2	Non classical CCR3	Non classical CCR5	Non classical CCR6	Non classical CCR2-	Non classical CCR3-	Non classical CCR5-
HC	H01	28.0	83.5	71.4	19.1	0.3	14.9	19.7	80.9	99.7	85.1	80.3	25.2	15.3	0.12	28.2	8.63	84.7	99.9	71.8	91.4	7.56	98.2	83.8	99.8	0.073	14.9	0.067	0.18	99.9	85.1	99.9	7.25	38.1	0.9	34.4	0.21	61.9	99.1	65.6	99.8	4.53	0.7	0.022	14	0.33	99.3	100	86
HC	H02	35.8	69.5	48.2	15.2	0.2	29.8	18.8	84.8	99.8	70.2	81.2	46.9	21.6	0.07	67.7	15.2	78.4	99.9	32.3	84.8	12.3	99	84.2	99.7	0.049	26.9	0.031	0.32	100	73.1	100	4.4	8.68	0.56	22.8	0.37	91.3	99.4	77.2	99.6	6.64	0.29	0	3.34	0.23	99.7	100	96.7
HC	H03	35.2	83.1	66.4	30.6	0.2	28.2	35.6	69.4	99.8	71.8	64.4	28.5	14.5	0.039	48.3	7.11	85.5	100	51.7	92.9	8.7	98.6	89.4	99.4	0.15	27.4	0.023	0.58	99.9	72.6	100	3.71	36.1	0.68	51.8	0.14	63.9	99.3	48.2	99.9	2.74	0.28	0	7.93	0.28	99.7	100	92.1
HC	H04	37.3	74.7	70.4	23.9	0.41	19	18.8	76.1	99.6	81	81.2	24.1	21.9	0.18	40.6	12.1	78.1	99.8	59.4	87.9	8.55	98.8	80.6	99.2	0.17	20	0.09	0.83	99.8	80	99.9	4.92	32.8	7.49	26	0.27	67.2	92.5	74	99.7	9.16	0.62	0.18	1.64	0.15	99.4	99.8	98.4
HC	H05	53.3	80.1	64.3	15.6	0.42	18.9	17.1	84.4	99.6	81.1	82.9	33.6	22.5	0.11	73	8.3	77.5	99.9	27	91.7	10.7	98.5	83.6	99.8	0.15	20.1	0.072	0.18	99.9	79.9	99.9	6.08	53.2	7.35	41.6	0.28	46.8	92.7	58.4	99.7	3.55	0.73	0.24	7.62	0.24	99.3	99.8	92.4
HC	H06	36.4	89.1	73.6	8.82	0.13	13.2	11.4	91.2	99.9	86.8	88.6	23.9	13.2	0.24	45.1	4.23	86.8	99.8	54.9	95.8	7.4	97.8	89.6	99.9	0.066	21.2	0.14	0.085	99.9	78.8	99.9	4.3	55	0.2	60.8	0.039	45	99.8	39.2	100	2.54	0.87	0.067	16.1	0.13	99.1	99.9	83.9
HC	H07	35.4	82.5	72	50.6	0.57	65.4	17.5	49.4	99.4	34.6	82.5	21.8	15.8	0.3	68.5	6.46	84.2	99.7	31.5	93.5	10.1	99.3	83.7	99.9	0.056	10.8	0.15	0.14	99.9	89.2	99.8	8	62.4	0.88	20.2	0.12	37.6	99.1	79.8	99.9	5.14	0.37	0.14	3.7	0.14	99.6	99.9	96.3
HC	H08	54.4	81.3	59	18.5	0.15	49.8	13	81.5	99.8	50.2	87	37.2	11.4	0.11	47.2	5.14	88.6	99.9	52.8	94.9	13.9	98.8	86.5	99.6	0.21	14.7	0.18	0.38	99.8	85.3	99.8	8.55	62.1	15	38.8	1.67	37.9	85	61.2	98.3	3.12	0.41	0.14	4.51	0.14	99.6	99.9	95.5
HC	H09	50.1	70.8	61.8	18.2	0.44	30.5	15.8	81.8	99.6	69.5	84.2	34.2	16.8	0.077	60.8	8.32	83.2	99.9	39.2	91.7	16.7	98.6	86.5	100	0.11	11.2	0.36	0.044	99.9	88.8	99.6	6.52	44.9	3.9	29.2	0.77	55.1	96.1	70.8	99.2	3.46	0.89	0.26	3.07	0.62	99.1	99.7	96.9
HC	H10	44.7	73.6	47.6	31.1	0.54	34.4	17.7	68.9	99.5	65.6	82.3	48.1	18.5	0.12	79.2	8.71	81.5	99.9	20.8	91.3	24.5	96.7	84.9	99.9	0.16	15.2	0.3	0.088	99.8	84.8	99.7	8.87	74.7	14.1	36	0.28	25.3	85.9	64	99.7	3.76	0.61	0.24	3.45	0.2	99.4	99.8	96.6
HC	H11	39.9	75.1	54.2	12.3	0.14	23	14.6	87.7	99.9	77	85.4	40.7	10.5	0.034	53.1	2.95	89.5	100	46.9	97	10.6	98.3	83.4	99.6	0.12	6.7	0.015	0.36	99.9	93.3	100	5.81	7.67	0.38	5.1	0.054	92.3	99.6	94.9	99.9	5.37	0.23	0	6.26	0.058	99.8	100	93.7
HC	H12	33.6	66.6	48.2	25.2	0.97	42	18.6	74.8	99	58	81.4	40.2	21.2	0.27	75.1	4	78.8	99.7	24.9	96	8.14	99.2	79.1	98.9	0.15	32.7	0.00934	1.09	99.9	67.3	100	7.03	21.2	0.21	35.5	0	78.8	99.8	64.5	100	8.88	0.083	0	2.25	0	99.9	100	97.8
HC	H13	32.4	79.5	59.7	28.1	0.46	34.6	11.9	71.9	99.5	65.4	88.1	34.5	13.8	0.08	46.1	1.43	86.2	99.9	53.9	98.6	9.99	99.1	89.1	99.5	0.079	25.2	0	0.49	99.9	74.8	100	2.32	26	0	33	0	74	100	67	100	1.92	0.56	0	6.48	0	99.4	100	93.5
HC	H14	49.2	58.4	61.2	26.9	1	25.8	8.85	73.1	99	74.2	91.2	34.6	18.7	0.16	58.7	3.81	81.3	99.8	41.3	96.2	4.92	97.9	89.1	99.1	0.044	10.1	0.022	0.9	100	89.9	100	1.87	22.9	0	19.8	2.08	77.1	100	80.2	97.9	1.54	0	1.27	6.33	0	100	98.7	93.7
HC	H15	51.7	78.3	74	18.2	0.81	17.8	10.3	81.8	99.2	82.2	89.7	20.3	38.1	0.58	51.1	18	61.9	99.4	48.9	82	10.4	99.3	82.8	99.5	0.58	26	0.088	0.45	99.4	74	99.9	5.94	26.7	2.79	31.6	2.27	73.3	97.2	68.4	97.7	4.2	0.74	0.16	3.95	0.16	99.3	99.8	96
HC	H16	53.7	85.1	65.5	12.9	0.24	8.9	14.9	87.1	99.8	91.1	85.1	24.3	18.1	0.27	29.1	4.02	81.9	99.7	70.9	96	10.9	99.3	78.4	99.8	0.26	14.4	0.042	0.2	99.7	85.6	100	7.61	40.8	8.73	39.3	0.22	59.2	91.3	60.7	99.8	10.5	0.16	0.16	3.44	0	99.8	99.8	96.6
HC	H17	44.4	81.7	64	20.6	0.23	25.1	26.2	79.4	99.8	74.9	73.8	31.3	10.9	0.03	71	5.02	89.1	100	29	95	11.1	98.1	83.7	99.4	0.052	20.8	0.00417	0.6	99.9	79.2	100	6.31	32.4	0.5	43.8	0.17	67.6	99.5	56.2	99.8	7.07	0.15	0.049	2.17	0.025	99.9	100	97.8
HC	H18	45.9	71	23.9	25.4	0.27	23.8	26	74.6	99.7	76.2	74	57.7	11	0.071	40.7	7.21	89	99.9	59.3	92.8	14.9	98.4	86.5	98.8	0.052	7.91	0.02	1.16	99.9	92.1	100	3.82	11.3	0.26	9.15	0.087	88.7	99.7	90.9	99.9	6.67	0.099	0.05	2.02	0.37	99.9	100	98
ART	ART02	40.3	74.9	31.7	10.8	0.97	8.61	20.5	89.2	99	91.4	79.5	55.5	5.9	0.22	36	1.14	94.1	99.8	64	98.9	22.7	99.4	86.3	99.6	0.24	9.12	0.055	0.42	99.8	90.9	99.9	5.04	9.63	0.16	1.91	0.25	90.4	99.8	98.1	99.7	6.15	0.33	0	0.69	0.026	99.7	100	99.3
ART	ART39	59.6	91.1	43	41.6	1.81	56.4	36.3	58.4	98.2	43.6	63.7	54.6	26.2	0.27	82.9	1.86	73.8	99.7	17.1	98.1	4.31	97.2	75.7	98.6	0.47	41.5	0	1.42	99.5	58.5	100	6.25	23.2	0	29.6	0	76.8	100	70.4	100	7.07	0.56	0	9.86	0	99.4	100	90.1
ART	ART41	56.9	83.7	47.4	14.7	0.25	14.8	17.2	85.3	99.8	85.2	82.8	48.5	23.5	0.13	58.9	4.81	76.5	99.9	41.1	95.2	2.64	98.6	86.5	99.4	0.81	19.8	0.17	0.64	99.2	80.2	99.8	3.67	8	1	19	3	92	99	81	97	1.91	0	0	9.62	0	100	100	90.4
ART	ART08	39.8	88.5	29.6	29.5	0.58	55.5	18.8	70.5	99.4	44.5	81.2	65.7	24.9	0.1	89.6	0.99	75.1	99.9	10.4	99	7.38	98.3	73.6	97.5	0.15	36.4	0.028	2.54	99.8	63.6	100	10.4	7.57	0.13	26.1	0.39	92.4	99.9	73.9	99.6	10.7	0.29	0	5.76	0.096	99.7	100	94.2
ART	ART43	42.3	83.9	76	4.65	0.26	5.86	11.3	95.4	99.7	94.1	88.7	19.6	11.3	0.22	31	2.64	88.7	99.8	69	97.4	9.82	99.2	75.9	99.7	0.19	14.2	0.012	0.28	99.8	85.8	100	6.82	31.4	1.5	33.6	0.13	68.6	98.5	66.4	99.9	10.5	1.02	0.13	6.48	0.17	99	99.9	93.5
ART	ART34	21.3	77	51.7	27.6	0.32	19.4	31.4	72.4	99.7	80.6	68.6	41.8	19.9	0.077	53.2	9.55	80.1	99.9	46.8	90.4	6.31	97.2	89.5	98.7	0.19	15.4	0.064	1.25	99.8	84.6	99.9	0.8	16.9	0	11.2	0.55	83.1	100	88.8	99.5	2.18	0.4	0	1.61	0.5	99.6	100	98.4
ART	ART28	18.5	75.2	49.1	40	0.4	18.9	44.7	60	99.6	81.1	55.3	45.1	42	0.46	32	7.33	58	99.5	68	92.7	4.63	99.1	83.8	99.2	0.088	17	0.026	0.83	99.9	83	100	2.4	13.4	0.4	20.3	0.89	86.6	99.6	79.7	99.1	9.46	0.23	0	1.72	0.076	99.8	100	98.3
ART	ART10	41.0	66.6	32.2	21.5	1.34	24.8	27.5	78.5	98.7	75.2	72.5	61.8	21.3	0.7	66.1	2.1	78.7	99.3	33.9	97.9	4.39	98.2	89.2	93.9	13.1	34.3	1.01	6.06	86.9	65.7	99	0.9	0	100	0	0	100	0	100	100	2.7	0	0	0	0	100	100	100
ART	ART14	47.8	73.6	51.9	11.6	0.37	8.9	13.5	88.4	99.6	91.1	86.5	42.8	16.5	0.18	37.7	1.56	83.5	99.8	62.3	98.4	14.7	98.7	84	99.8	0.25	11.8	0.093	0.2	99.8	88.2	99.9	5.91	17.1	0.95	27.7	0.37	82.9	99.1	72.3	99.6	5.69	0.6	0.13	2.44	0.22	99.4	99.9	97.6
ART	ART24	39.1	75	40.2	7.91	0.42	20	14.6	92.1	99.6	80	85.4	47.1	6.64	0.14	46	3.39	93.4	99.9	54	96.6	10.8	97.8	68.1	99.1	0.18	34	0.028	0.95	99.8	66	100	17.1	7.12	0.62	22	0.34	92.9	99.4	78	99.7	11.3	0.86	0.11	4.73	0.3	99.1	99.9	95.3
ART	ART50	45.5	73.6	59.9	7.36	0.4	8.85	9.71	92.6	99.6	91.2	90.3	35.4	13.6	0.12	52.9	5.41	86.4	99.9	47.1	94.6	8.75	98.4	81.2	99.4	0.082	23.1	0.034	0.57	99.9	76.9	100	8.88	9.07	0.47	17.6	0.26	90.9	99.5	82.4	99.7	5.07	0.41	0.045	3.85	0.23	99.6	100	96.2
ART	ART51	52.7	82.8	37.4	17.5	0.42	16.5	24.2	82.5	99.6	83.5	75.8	60	7.22	0.039	54.2	2.58	92.8	100	45.8	97.4	10.4	95.6	79.9	99.8	0.15	32.5	0.031	0.21	99.9	67.5	100	9.39	30.8	0.43	42.4	0.14	69.2	99.6	57.6	99.9	6.61	0.34	0.1	2.45	0.17	99.7	99.9	97.5
ART	ART55	24.1	91.4	50	21.6	0.24	68.5	11.4	78.4	99.8	31.5	88.6	42.2	15.4	0.18	84.3	1.58	84.6	99.8	15.7	98.4	2.15	99.2	87.7	98.9	0.84	19.4	0.052	1.1	99.2	80.6	99.9	2.71	11.9	0	16.9	0	88.1	100	83.1	100	1.43	6.45	0	9.68	3.23	93.5	100	90.3
ART	ART58	14.8	67.9	56.7	4.15	0.18	4.35	4.75	95.9	99.8	95.6	95.2	29.5	7.62	0.092	42.1	4.41	92.4	99.9	57.9	95.6	3.44	96.8	84.3	99.7	0.23	34.7	0.1	0.28	99.8	65.3	99.9	7.71	61.9	0.41	36.9	0.27	38.1	99.6	63.1	99.7	3.25	0.43	0.11	19.3	0.65	99.6	99.9	80.7
ART	ART61	44.3	79.1	49.4	14.4	0.81	18.5	35.1	85.6	99.2	81.5	64.9	46.4	8.61	0.063	49.4	4.31	91.4	99.9	50.6	95.7	2.94	97.9	85.8	99	0.19	20.5	0.012	0.95	99.8	79.5	100	1	7.14	1.02	30.6	0	92.9	99	69.4	100	3.28	0.62	0	7.81	0	99.4	100	92.2
ART	ART46	34.5	78.7	57.8	35.1	0.48	45.8	8.12	64.9	99.5	54.2	91.9	40.5	17.5	0.074	65.7	0.65	82.5	99.9	34.3	99.4	8.6	97.9	63.2	99.7	0.14	21.3	0.11	0.31	99.9	78.7	99.9	18.6	16.2	0.29	15.2	0.097	83.8	99.7	84.8	99.9	14.9	0.4	0.052	1.5	0.1	99.6	99.9	98.5
ART	ART03	32.9	75.9	25.5	29.7	1.09	36.4	30.8	70.3	98.9	63.6	69.2	65.8	26.1	0.61	60.1	1.47	73.9	99.4	39.9	98.5	6.49	98.6	84.1	99.9	0.097	22.8	0.093	0.12	99.9	77.2	99.9	5.6	23.5	1.11	24.5	0.18	76.5	98.9	75.5	99.8	6.44	0.25	0.051	3	0.2	99.7	99.9	97
ART	ART17	30.2	65	45.1	26.7	0.87	32.1	34.7	73.3	99.1	67.9	65.3	51.1	6.83	0.2	48.7	2.54	93.2	99.8	51.3	97.5	4.75	96.7	79.6	99.6	0.16	18.8	0.18	0.41	99.8	81.2	99.8	3.95	5.47	0.12	11.6	0.12	94.5	99.9	88.4	99.9	8.94	0.36	0.051	3.24	0.21	99.6	99.9	96.8
ART	ART19	32.0	76.9	58.1	18.5	0.93	35.1	22.5	81.5	99.1	64.9	77.5	38	15	0.16	65.6	4.3	85	99.8	34.4	95.7	15.7	99.6	69.3	99.4	0.21	23.5	0.03	0.59	99.8	76.5	100	11.7	26.2	1.73	26	0.27	73.8	98.3	74	99.7	12.7	0.61	0.12	3.98	0.18	99.4	99.9	96
ART	ART20	35.6	72.7	69.4	14.5	0.28	17.7	14.2	85.5	99.7	82.3	85.8	28.7	13.1	0.18	39.7	6.8	86.9	99.8	60.3	93.2	8.6	98.6	83	100	0.14	9.43	0.27	0.044	99.9	90.6	99.7	6.96	40.8	1.75	18.8	0.77	59.2	98.2	81.2	99.2	3.43	1.45	0.28	14.9	0.61	98.6	99.7	85.1
ART	ART21	30.9	75.1	63.3	8.77	0.56	10.4	16.3	91.2	99.4	89.6	83.7	32.9	24.8	0.15	38.9	19.3	75.2	99.8	61.1	80.7	7.71	97.5	67	99.5	0.15	14.6	0.065	0.45	99.8	85.4	99.9	8.53	10.9	0.69	10.9	0.43	89.1	99.3	89.1	99.6	17.5	0.53	0.15	1.24	0.45	99.5	99.9	98.8
ART	ART09	53.3	84.8	37.8	10.9	0.34	19.6	9.51	89.1	99.7	80.4	90.5	57.2	8.9	0.11	64.9	1.21	91.1	99.9	35.1	98.8	17.3	88.1	82.7	99.6	0.31	62.8	0.21	0.36	99.7	37.2	99.8	5.98	36.7	0.8	28.2	0.44	63.3	99.2	71.8	99.6	8.73	0.55	0.14	2.38	0.24	99.5	99.9	97.6
ART	ART13	14.5	58.5	39.2	13.3	1.4	18.2	23	86.7	98.6	81.8	77	56.6	12.2	0.11	78.4	2.49	87.8	99.9	21.6	97.5	4.73	96.9	82.4	99.6	0.13	17.2	0.035	0.38	99.9	82.8	100	4.69	25.8	0.72	33.8	0.051	74.2	99.3	66.2	99.9	8.97	0.21	0.08	3.5	0.16	99.8	99.9	96.5
ART	ART18	46.9	80.7	59.4	18.7	1.73	30	29.5	81.3	98.3	70	70.5	38.6	10.8	0.43	66.4	1.27	89.2	99.6	33.6	98.7	14.8	97.2	77.5	99.9	0.46	35.8	0.27	0.084	99.5	64.2	99.7	11.4	53.9	8.66	56.3	0.2	46.1	91.3	43.7	99.8	7.11	0.53	0.17	8.02	0.12	99.5	99.8	92
ART	ART22	40.2	85.5	79.7	17.1	0.62	24.2	15.4	82.9	99.4	75.8	84.6	17.7	27.1	0.3	61.7	7.59	72.9	99.7	38.3	92.4	27	98.3	91.1	99.5	0.086	15.9	0.13	0.45	99.9	84.1	99.9	4.02	49.3	0.83	49.8	0.33	50.7	99.2	50.2	99.7	2.18	0.51	0.2	9.04	0.068	99.5	99.8	91
ART	ART23	50.8	75.7	44.5	27	0.32	22.8	22.8	73	99.7	77.2	77.2	48.6	32.9	0.071	71	9.01	67.1	99.9	29	91	20.8	98.2	75.4	99.7	0.14	25.2	0.21	0.25	99.9	74.8	99.8	13.4	31.8	0.21	10.3	0.092	68.2	99.8	89.7	99.9	9.18	0.37	0.033	1.09	0.15	99.6	100	98.9
ART	ART25	74.0	90.3	38	11.1	0.53	18.2	21.3	88.9	99.5	81.8	78.7	56	10.7	0.14	47	2.55	89.3	99.9	53	97.5	10.8	98.2	85.8	99.9	0.081	16.4	0.052	0.13	99.9	83.6	99.9	4.13	18.9	0.3	16.2	0.2	81.1	99.7	83.8	99.8	3.12	0.26	0	0.78	0.39	99.7	100	99.2
ART	ART15	22.0	65.3	43.1	18.9	1.41	29.3	24.1	81.1	98.6	70.7	75.9	53.9	20.4	0.13	55.9	3.11	79.6	99.9	44.1	96.9	9.68	98.5	90.4	99.9	0.047	12	0.075	0.15	100	88	99.9	4.39	17	0.46	22.2	0.21	83	99.5	77.8	99.8	3.67	0.65	0.1	4.51	0.1	99.3	99.9	95.5
ART	ART32	22.9	59.5	41.5	24.7	1.31	27	27.9	75.3	98.7	73	72.1	52.5	31.8	0.53	56.8	10.7	68.2	99.5	43.2	89.3	5.54	97.4	85.6	99.3	0.12	26.2	0.066	0.7	99.9	73.8	99.9	2.88	5.7	0.098	20.3	0.29	94.3	99.9	79.7	99.7	6.14	0.65	0.14	12.3	0.51	99.4	99.9	87.7
ART	ART06	24.4	72.7	61.3	25.9	0.92	18.3	16.7	74.1	99.1	81.7	83.3	26	32.3	0.37	54.6	11.6	67.7	99.6	45.4	88.4	8.21	98.5	79.7	99.9	0.048	9.76	0.18	0.14	100	90.2	99.8	8	45.6	1.2	24.6	0.16	54.4	98.8	75.4	99.8	8.24	0.54	0.078	1.94	0.078	99.5	99.9	98.1
ART	ART11	52.2	78.3	35.4	22.9	0.47	62.5	12.9	77.1	99.5	37.5	87.1	60.4	10.1	0.061	91.4	1.77	89.9	99.9	8.59	98.2	3.17	98.7	86.8	97.9	0.74	38.5	0.14	2.1	99.3	61.5	99.9	1.18	20	0	30	10	80	100	70	90	4.64	0	0	3.8	0	100	100	96.2
ART	ART01	49.1	75.1	20.9	22.1	1.84	65.9	12.9	77.9	98.2	34.1	87.1	76.9	13.6	0.46	89.8	2.09	86.4	99.5	10.2	97.9	5.69	98.4	91.7	92.5	0.5	18.6	0.065	7.48	99.5	81.4	99.9	1.58	6.33	1.27	6.33	1.27	93.7	98.7	93.7	98.7	2.54	0.79	0	6.3	1.57	99.2	100	93.7
ART	ART04	20.4	76.5	62.4	32.6	0.34	40.6	14.5	67.4	99.7	59.4	85.5	33.7	21.6	0.097	74.9	3.98	78.4	99.9	25.1	96	0.83	95.6	84.4	99.4	0.54	5.05	0.13	0.6	99.5	94.9	99.9	1.95	11	1.37	9.59	0	89	98.6	90.4	100	2.59	1.03	0	5.15	0	99	100	94.8
ART	ART30	32.4	58.6	52.8	17.3	0.72	14.7	8.16	82.7	99.3	85.3	91.8	40.8	19.5	0.16	27.6	1.48	80.5	99.8	72.4	98.5	12.7	98.6	93.1	98.5	0.11	18.4	0.069	1.52	99.9	81.6	99.9	2.82	5.67	0.49	22.5	0.97	94.3	99.5	77.5	99	1.84	1.24	0	8.44	0.5	98.8	100	91.6
ART	ART26	50.5	73.1	50.3	20.6	1.14	24.3	31.4	79.4	98.9	75.7	68.6	47.2	10.2	0.14	64.6	3.63	89.8	99.9	35.4	96.4	18.1	98.9	82	99.4	0.036	38.3	0.031	0.63	100	61.7	100	4.88	8.06	0.31	22.3	0.28	91.9	99.7	77.7	99.7	8.1	0.33	0.017	4.77	0.067	99.7	100	95.2
ART	ART27	56.9	87.8	25.8	13.4	0.66	50.2	22.6	86.6	99.3	49.8	77.4	70.7	12.8	0.28	68.3	1.82	87.2	99.7	31.7	98.2	18.1	98.3	86.1	99.9	0.16	20.9	0.32	0.13	99.8	79.1	99.7	8.93	21.2	0.41	26.7	0.2	78.8	99.6	73.3	99.8	3.33	0.66	0	2.4	0.11	99.3	100	97.6
ART	ART36	35.8	77.7	50.6	19.4	0.69	32.3	17.4	80.6	99.3	67.7	82.6	45	6.24	0.13	56.7	1.75	93.8	99.9	43.3	98.3	8.66	98.2	67.8	99.8	0.099	36.3	0.17	0.22	99.9	63.7	99.8	5.57	24.6	0.21	34.8	0.12	75.4	99.8	65.2	99.9	20.7	0.38	0.099	4.94	0.091	99.6	99.9	95.1
ART	ART37	54.1	78.1	49.7	8.29	0.27	10.2	11.4	91.7	99.7	89.8	88.6	47	4.04	0.093	46	0.82	96	99.9	54	99.2	8.14	98.4	74.3	99.6	0.084	23.5	0.17	0.41	99.9	76.5	99.8	7.4	7.06	0.29	17.6	0.26	92.9	99.7	82.4	99.7	13.2	0.29	0	1.98	0.1	99.7	100	98
ART	ART38	32.4	71	59.1	12.3	0.66	18.3	14.1	87.7	99.3	81.7	85.9	35.6	19.6	0.1	32.9	14.2	80.4	99.9	67.1	85.8	7.32	97.2	89.9	99.9	0.064	20.1	0.18	0.086	99.9	79.9	99.8	3.77	31.7	0.43	39.5	0.34	68.3	99.6	60.5	99.7	1.96	1.23	0.16	11.6	0.49	98.8	99.8	88.4
ART	ART44	23.9	91.7	32.9	32.1	1.13	27.7	33	67.9	98.9	72.3	67	63.9	8.81	0.16	80.9	0.95	91.2	99.8	19.1	99	5.86	98.7	88.7	99.8	0.085	11.1	0.24	0.23	99.9	88.9	99.8	4.53	21	0.12	9.46	0.43	79	99.9	90.5	99.6	4.32	0.45	0.065	0.97	0.065	99.5	99.9	99
ART	ART45	58.1	85.4	53.3	12.4	0.77	14.6	13.4	87.6	99.2	85.4	86.6	41.9	3.46	0.13	46	0.71	96.5	99.9	54	99.3	7.52	97.1	71.7	99.5	0.058	38	0.23	0.53	99.9	62	99.8	9.36	11.4	0.28	31	0.16	88.6	99.7	69	99.8	12.9	0.39	0.091	4.02	0.27	99.6	99.9	96
ART	ART47	68.9	54.1	73.5	25.1	1.72	23.7	33.5	74.9	98.3	76.3	66.5	23.5	20.6	0.61	47.1	3.97	79.4	99.4	52.9	96	13.4	98.9	76.8	99.7	0.099	24	0.21	0.25	99.9	76	99.8	10.5	24.6	0.31	35.3	0.35	75.4	99.7	64.7	99.6	9.19	0.53	0.037	7.23	0.48	99.5	100	92.8
ART	ART48	45.1	71.7	66.7	14.6	0.55	16.3	9.87	85.4	99.4	83.7	90.1	29.5	15	0.19	47.4	2.47	85	99.8	52.6	97.5	19.2	97.4	85.7	99.9	0.1	15.8	0.72	0.13	99.9	84.2	99.3	6.89	24.7	0.32	28	0.23	75.3	99.7	72	99.8	5.41	0.2	0	2.59	0.32	99.8	100	97.4
ART	ART49	38.1	78.4	56.2	12.9	0.27	13.8	9.86	87.1	99.7	86.2	90.1	40.5	13.7	0.06	54.3	2.44	86.3	99.9	45.7	97.6	5.71	97.4	81.7	99.6	0.054	21.5	0.23	0.4	99.9	78.5	99.8	5.17	11.9	0.053	30.4	0.16	88.1	99.9	69.6	99.8	7.71	0.18	0.036	4.41	0.11	99.8	100	95.6
ART	ART52	53.2	90.9	41.4	16	0.34	44.1	6.13	84	99.7	55.9	93.9	42.6	7.87	0.16	79.2	0.44	92.1	99.8	20.8	99.6	8.91	97.8	84.7	99.8	0.14	17.7	0.18	0.2	99.9	82.3	99.8	5.37	32.7	1.19	42.3	0.31	67.3	98.8	57.7	99.7	6.57	0.21	0.13	5.77	0.042	99.8	99.9	94.2
ART	ART53	57.8	79.8	41.5	19.5	0.51	24.6	24.5	80.5	99.5	75.4	75.5	50.5	8.57	0.13	50.1	2.23	91.4	99.9	49.9	97.8	12.8	97.8	88.8	99.9	0.075	16.4	0.16	0.11	99.9	83.6	99.8	4.29	20	0.26	30.3	0.11	80	99.7	69.7	99.9	3.34	0.39	0.048	5	0.24	99.6	100	95
ART	ART54	53.0	92.8	26.9	19	0.4	20.3	19.1	81	99.6	79.7	80.9	66.9	8.95	0.045	69.2	4.37	91.1	100	30.8	95.6	10.6	97	91.4	99.8	0.037	14.5	0.12	0.22	100	85.5	99.9	1.46	26.1	0.64	34.8	0.46	73.9	99.4	65.2	99.5	3.83	0.28	0	4.97	0.1	99.7	100	95
ART	ART56	33.2	75.5	52.2	11.9	0.52	13.2	8.35	88.1	99.5	86.8	91.7	37.8	14.2	0.26	48.4	4.09	85.8	99.7	51.6	95.9	9.78	98.9	91.3	99.9	0.087	22.1	0.45	0.089	99.9	77.9	99.5	4.36	32.4	0.76	43.9	0.19	67.6	99.2	56.1	99.8	2.22	0.52	0.22	4.41	0.22	99.5	99.8	95.6
ART	ART57	39.1	71.1	70.8	26.3	1.03	17.9	25.4	73.7	99	82.1	74.6	24.2	39.2	0.25	51.6	17.7	60.8	99.7	48.4	82.3	19.3	99	89.5	99.7	0.05	21.7	0.5	0.26	99.9	78.3	99.5	3.64	24.5	0.29	47	0.29	75.5	99.7	53	99.7	4.68	0.22	0.089	9.36	0.11	99.8	99.9	90.6
ART	ART59	40.5	69.5	55.1	19.4	0.43	17.9	20.2	80.6	99.6	82.1	79.8	41	14	0.13	66.4	4.35	86	99.9	33.6	95.6	12.5	98.8	86.8	99.8	0.077	25.3	0.23	0.15	99.9	74.7	99.8	6.05	17.8	0.57	38.5	0.48	82.2	99.4	61.5	99.5	4.75	0.65	0.14	7.04	0.65	99.3	99.9	93
ART	ART60	26.0	72.5	59	24.7	1.01	15.7	33.9	75.3	99	84.3	66.1	34.4	30.5	0.18	49.4	19.7	69.5	99.8	50.6	80.3	15.7	99.3	91	99.6	0.42	16.2	0.19	0.41	99.6	83.8	99.8	5.58	26.5	0.93	34.9	0.11	73.5	99.1	65.1	99.9	1.54	1.45	0.31	15.3	0.38	98.5	99.7	84.7
ART	ART62	43.8	77.5	43.2	25.3	1.09	45.9	18.1	74.7	98.9	54.1	81.9	51.4	12.8	0.13	75.9	2.54	87.2	99.9	24.1	97.5	20.7	98.8	82.4	99.7	0.08	11.3	0.17	0.3	99.9	88.7	99.8	8.44	21.3	2.09	16	0.25	78.7	97.9	84	99.7	6.11	0.51	0.14	2.87	0.19	99.5	99.9	97.1
ART	ART63	41.2	82.5	41.4	13.1	0.65	19.8	15.1	86.9	99.3	80.2	84.9	53	8.93	0.17	61.3	1.4	91.1	99.8	38.7	98.6	15.4	98.8	85.3	99.4	0.12	19.8	0.053	0.57	99.9	80.2	99.9	8.68	48.9	0.52	22.3	0.26	51.1	99.5	77.7	99.7	4.77	0.37	0.16	2.04	0.13	99.6	99.8	98
ART	ART64	56.9	83.6	39.3	58.6	0.68	84.6	14.9	41.4	99.3	15.4	85.1	58.8	22.8	0.095	95	0.77	77.2	99.9	4.97	99.2	7.47	96.8	76.4	99.7	0.14	36.6	0.13	0.32	99.9	63.4	99.9	9.55	21.7	0.59	40.2	0.67	78.3	99.4	59.8	99.3	10.4	0.44	0.052	7.34	0.16	99.6	99.9	92.7
EC	EC01	41.5	73.9	38.3	15.7	0.62	26.8	2.62	84.3	99.4	73.2	97.4	58.9	22.9	0.078	85.8	0.13	77.1	99.9	14.2	99.9	12.7	99.6	79.9	99.8	0.095	23.9	0.02	0.21	99.9	76.1	100	9.92	36.4	0.88	48.7	0.04	63.6	99.1	51.3	100	6.88	0.23	0.058	8.96	0	99.8	99.9	91
EC	EC02	30.0	88	49.6	3.8	0.86	6.77	2.03	96.2	99.1	93.2	98	35.9	9.7	0.41	51.9	0.17	90.3	99.6	48.1	99.8	6.58	98.1	79.9	99.7	0.068	16.8	0.025	0.25	99.9	83.2	100	8.43	11	0.24	17.5	0.48	89	99.8	82.5	99.5	8.73	0.098	0.033	1.61	0.033	99.9	100	98.4
EC	EC03	35.8	80.3	63.7	9.96	0.32	11.6	4.01	90	99.7	88.4	96	33.8	6.09	0.053	36.2	1.05	93.9	99.9	63.8	99	14.1	99.3	77.7	99	0.074	17	0.012	0.98	99.9	83	100	10.9	20.8	0.2	21	0.044	79.2	99.8	79	100	6.43	0.074	0	2.45	0	99.9	100	97.6
EC	EC04	48.2	75.3	40.2	31.1	0.48	47.9	23.2	68.9	99.5	52.1	76.8	54.9	13.8	0.13	86.9	0.95	86.2	99.9	13.1	99	26.2	99.2	76.3	98.8	0.062	36.9	0.034	1.24	99.9	63.1	100	7.28	4.36	0.039	41.4	0.02	95.6	100	58.6	100	14.2	0.02	0	6.48	0.04	100	100	93.5
EC	EC05	25.5	85.8	57.5	12.2	0.24	22.7	1.63	87.8	99.8	77.3	98.4	38.9	9.19	0.059	57.1	0.16	90.8	99.9	42.9	99.8	2.66	98.9	74.3	99.8	0.098	24.5	0	0.16	99.9	75.5	100	8.29	23.6	0.15	20.5	0	76.4	99.9	79.5	100	11.5	0.63	0.11	2.63	0	99.4	99.9	97.4
EC	EC06	29.6	77.5	32.2	21.4	0.39	26.4	3.35	78.6	99.6	73.6	96.6	58.1	6.6	0.089	73.6	1.76	93.4	99.9	26.4	98.2	11.5	99.3	81.6	99.9	0.056	13	0.018	0.13	99.9	87	100	6.59	26.4	0.29	13.2	0.11	73.6	99.7	86.8	99.9	8.23	0.12	0	0.96	0.087	99.9	100	99
EC	EC07	37.8	64.3	45.3	8.85	0.81	10.6	1.97	91.1	99.2	89.4	98	48.8	7.15	0.26	30.6	0.36	92.9	99.7	69.4	99.6	15.6	99.7	91.9	99.6	0.086	12.7	0.016	0.36	99.9	87.3	100	2.32	8.81	0.33	29.5	0.49	91.2	99.7	70.5	99.5	1.86	0.61	0	5.91	0	99.4	100	94.1
EC	EC09	24.0	69.1	53.9	25.7	0.54	28.3	4.82	74.3	99.5	71.7	95.2	40.4	7.25	0.13	41.4	0.29	92.7	99.9	58.6	99.7	21.1	99.2	86.8	99.8	0.022	21.8	0.025	0.23	100	78.2	100	5.57	18.1	0.23	28.8	0.043	81.9	99.8	71.2	100	4.67	0.12	0.017	1.95	0.051	99.9	100	98.1
EC	EC10	51.1	83.8	46.5	14.8	0.34	20.5	4.67	85.2	99.7	79.5	95.3	47.5	6.45	0.11	70.6	0.22	93.5	99.9	29.4	99.8	12.2	99.2	85.7	99.7	0.18	21.3	0.091	0.32	99.8	78.7	99.9	6.84	26.8	6.18	30.4	3.62	73.2	93.8	69.6	96.4	3.5	0.42	0	12.1	0	99.6	100	87.9
EC	EC11	50.4	87.2	21	11.7	0.7	54.2	5.66	88.3	99.3	45.8	94.3	75.3	5.98	0.048	82	0.1	94	100	18	99.9	9.99	98.4	82.3	99.9	0.059	14.7	0.024	0.088	99.9	85.3	100	7.55	37.6	0.064	24.6	0.032	62.4	99.9	75.4	100	5.98	0.2	0	2.79	0.04	99.8	100	97.2
EC	EC13	35.7	74	56	24.5	0.65	32.2	7.91	75.5	99.4	67.8	92.1	41	8.37	0.077	58.5	1.08	91.6	99.9	41.5	98.9	6.09	99	72.8	99.5	0.085	27.2	0.015	0.48	99.9	72.8	100	7.95	13.5	0.35	37	0.071	86.5	99.6	63	99.9	14	0.4	0.04	5.81	0	99.6	100	94.2
EC	EC14	45.1	77.4	47.6	24.4	0.87	0.17	7.37	75.6	99.1	99.8	92.6	43.9	9.61	0.16	0.23	0.83	90.4	99.8	99.8	99.2	11.3	99.2	95.2	99.9	0.038	0.36	0.026	0.14	100	99.6	100	1.38	38.1	0.59	1.17	0.59	61.9	99.4	98.8	99.4	0.15	0	0	0	0	100	100	100
EC	EC15	50.9	75.7	48.4	18.5	1.01	26.9	9.62	81.5	99	73.1	90.4	48.1	8.95	0.21	79.2	0.4	91.1	99.8	20.8	99.6	9.06	99.1	76	99.3	0.11	28.7	0.019	0.75	99.9	71.3	100	8.13	8.06	0.29	25.6	0.12	91.9	99.7	74.4	99.9	11.6	0.12	0.041	2.16	0	99.9	100	97.8
EC	EC16	50.4	86.3	42.7	18.7	0.28	30	2.85	81.3	99.7	70	97.2	48.7	5.76	0.057	82	0.38	94.2	99.9	18	99.6	10.6	99.2	80.3	99.7	0.07	16	0.023	0.31	99.9	84	100	7.23	18.9	0.59	20.4	0.39	81.1	99.4	79.6	99.6	7.67	0.31	0.062	3.75	0.062	99.7	99.9	96.2
Co-receptor expression
Group	Sample ID	CD4 CCR2+CD4 CCR3+CD4 CCR5+CD4 CCR6+	CD4 CCR2+CD4 CCR3+CD4 CCR5+CD4 CCR6-	CD4 CCR2+CD4 CCR3+CD4 CCR5-CD4 CCR6+	CD4 CCR2+CD4 CCR3+CD4 CCR5-CD4 CCR6-	CD4 CCR2+CD4 CCR3-CD4 CCR5+CD4 CCR6+	CD4 CCR2+CD4 CCR3-CD4 CCR5+CD4 CCR6-	CD4 CCR2+CD4 CCR3-CD4 CCR5-CD4 CCR6+	CD4 CCR2+CD4 CCR3-CD4 CCR5-CD4 CCR6-	CD4 CCR2-CD4 CCR3+CD4 CCR5+CD4 CCR6+	CD4 CCR2-CD4 CCR3+CD4 CCR5+CD4 CCR6-	CD4 CCR2-CD4 CCR3+CD4 CCR5-CD4 CCR6+	CD4 CCR2-CD4 CCR3+CD4 CCR5-CD4 CCR6-	CD4 CCR2-CD4 CCR3-CD4 CCR5+CD4 CCR6+	CD4 CCR2-CD4 CCR3-CD4 CCR5+CD4 CCR6-	CD4 CCR2-CD4 CCR3-CD4 CCR5-CD4 CCR6+	CD4 CCR2-CD4 CCR3-CD4 CCR5-CD4 CCR6-	CD8 CCR2+CD8 CCR3+CD8 CCR5+CD8 CCR6+	CD8 CCR2+CD8 CCR3+CD8 CCR5+CD8 CCR6-	CD8 CCR2+CD8 CCR3+CD8 CCR5-CD8 CCR6+	CD8 CCR2+CD8 CCR3+CD8 CCR5-CD8 CCR6-	CD8 CCR2+CD8 CCR3-CD8 CCR5+CD8 CCR6+	CD8 CCR2+CD8 CCR3-CD8 CCR5+CD8 CCR6-	CD8 CCR2+CD8 CCR3-CD8 CCR5-CD8 CCR6+	CD8 CCR2+CD8 CCR3-CD8 CCR5-CD8 CCR6-	CD8 CCR2-CD8 CCR3+CD8 CCR5+CD8 CCR6+	CD8 CCR2-CD8 CCR3+CD8 CCR5+CD8 CCR6-	CD8 CCR2-CD8 CCR3+CD8 CCR5-CD8 CCR6+	CD8 CCR2-CD8 CCR3+CD8 CCR5-CD8 CCR6-	CD8 CCR2-CD8 CCR3-CD8 CCR5+CD8 CCR6+	CD8 CCR2-CD8 CCR3-CD8 CCR5+CD8 CCR6-	CD8 CCR2-CD8 CCR3-CD8 CCR5-CD8 CCR6+	CD8 CCR2-CD8 CCR3-CD8 CCR5-CD8 CCR6-	Classical CCR2+Classical CCR3+Classical CCR5+Classical CCR6+	Classical CCR2+Classical CCR3+Classical CCR5+Classical CCR6-	Classical CCR2+Classical CCR3+Classical CCR5-Classical CCR6+	Classical CCR2+Classical CCR3+Classical CCR5-Classical CCR6-	Classical CCR2+Classical CCR3-Classical CCR5+Classical CCR6+	Classical CCR2+Classical CCR3-Classical CCR5+Classical CCR6-	Classical CCR2+Classical CCR3-Classical CCR5-Classical CCR6+	Classical CCR2+Classical CCR3-Classical CCR5-Classical CCR6-	Classical CCR2-Classical CCR3+Classical CCR5+Classical CCR6+	Classical CCR2-Classical CCR3+Classical CCR5+Classical CCR6-	Classical CCR2-Classical CCR3+Classical CCR5-Classical CCR6+	Classical CCR2-Classical CCR3+Classical CCR5-Classical CCR6-	Classical CCR2-Classical CCR3-Classical CCR5+Classical CCR6+	Classical CCR2-Classical CCR3-Classical CCR5+Classical CCR6-	Classical CCR2-Classical CCR3-Classical CCR5-Classical CCR6+	Classical CCR2-Classical CCR3-Classical CCR5-Classical CCR6-
HC	H01	0.016	0.049	0.017	3.77E-3	6.20	4.67	4.61	3.54	0.058	0.12	5.66E-3	0.028	1.61	2.18	7.14	69.7	1.34E-3	0.071	5.35E-3	1.34E-3	6.26	7.75	0.20	1.01	1.34E-3	0.021	0	0.015	0.56	13.5	1.59	69.0	2.36E-3	0.032	1.18E-3	0.028	0.018	14.8	0.046	84.9	0	1.18E-3	0	8.28E-3	0	0.028	0	0.14
HC	H02	0.030	0.046	7.41E-3	5.93E-3	7.25	5.81	1.06	1.01	0.031	0.050	2.97E-3	0.027	3.14	13.4	7.29	60.8	0.011	0.021	1.53E-3	0	14.1	6.91	0.085	0.52	1.53E-3	0.018	0	0.017	0.63	46.0	0.44	31.3	0	0.016	0	0.020	0.020	26.8	0.011	72.8	0	3.25E-3	0	9.75E-3	0	0.10	0	0.21
HC	H03	0.034	0.036	0.017	3.33E-3	12.6	5.77	9.70	2.45	0.050	0.043	8.89E-3	0.011	2.63	7.11	10.6	49.0	2.59E-3	0	2.59E-3	0	4.51	8.68	0.77	0.55	7.76E-3	0.016	0	0.010	0.58	34.5	1.25	49.1	2.82E-3	0.071	0	0.062	0.011	27.3	8.47E-3	72.0	0	0	0	0.014	0	0.031	0	0.54
HC	H04	0.044	0.11	0.044	9.62E-3	6.58	8.00	4.09	4.98	0.047	0.090	0.012	0.059	1.53	2.55	6.44	65.4	0.018	0.053	7.02E-3	7.02E-3	10.5	8.84	0.42	2.07	0	0.025	0	0.070	0.49	20.7	0.68	56.1	0	0.027	3.33E-3	0.13	0.050	20.0	0.037	79.0	0	0	0	0.013	0	0.013	0	0.80
HC	H05	0.035	0.087	0.013	6.66E-3	5.34	6.02	1.43	2.62	0.11	0.12	4.99E-3	0.040	3.96	3.28	6.23	70.7	0.032	0.016	0	3.19E-3	6.94	15.0	0.022	0.47	3.19E-3	0.045	0	0.016	0.62	50.3	0.68	25.8	0.010	0.046	0	0.087	0.015	20.0	0.046	79.6	0	0	0	5.14E-3	0	0	0	0.17
HC	H06	9.29E-3	0.038	3.83E-3	2.73E-3	2.85	3.90	1.21	0.81	0.024	0.028	1.64E-3	0.026	1.63	4.71	5.71	79.1	0	0.11	6.72E-3	3.36E-3	2.35	9.95	0.19	0.56	0	0.11	0	0.010	0.42	32.1	1.26	52.9	0	0.028	0	0.036	0.038	21.1	0.11	78.6	0	1.89E-3	0	0	0	1.89E-3	0	0.081
HC	H07	0.079	0.15	0.023	0.025	5.07	39.8	3.34	2.11	0.11	0.064	0.049	0.069	1.54	18.7	7.32	21.6	0.038	0.083	0	0.019	5.23	9.57	0.11	0.79	0	0.091	0	0.068	0.60	52.9	0.48	30.0	2.81E-3	0.034	2.81E-3	0.014	0.028	10.8	0.12	88.9	0	0	0	2.81E-3	0	2.81E-3	0	0.13
HC	H08	0.018	0.036	6.84E-3	3.42E-3	7.18	8.47	1.67	1.15	0.035	0.043	0	0.011	1.07	33.0	2.99	44.3	0.014	0.045	1.81E-3	5.43E-3	4.58	6.03	0.10	0.59	0	0.018	0	0.024	0.16	36.3	0.28	51.8	2.47E-3	0.027	0.084	0.094	0.035	14.6	0.057	84.7	0	0	0	4.93E-3	0	2.47E-3	0	0.37
HC	H09	0.026	0.091	8.27E-3	1.38E-3	5.71	7.96	1.75	2.68	0.084	0.20	2.76E-3	0.028	2.26	14.2	5.96	59.0	2.49E-3	0.015	0	0	6.40	9.36	0.065	0.92	7.48E-3	0.035	0	0.017	0.95	44.0	0.89	37.4	0	0.021	0.025	0.060	0.058	11.1	0.27	88.4	0	2.08E-3	0	4.16E-3	2.08E-3	2.08E-3	0	0.033
HC	H10	0.036	0.17	2.38E-3	4.76E-3	7.65	14.2	2.42	6.59	0.050	0.26	2.38E-3	0.026	2.29	9.74	5.29	51.2	2.35E-3	0.061	2.35E-3	4.71E-3	8.04	9.15	0.052	1.18	0	0.024	0	0.028	0.40	61.5	0.22	19.3	1.80E-3	0.050	0.013	0.095	0.093	15.1	0.19	84.4	0	0	0	3.60E-3	0	0	3.60E-3	0.081
HC	H11	7.97E-3	0.022	3.98E-3	5.98E-3	3.22	6.69	1.22	1.16	9.96E-3	0.054	7.97E-3	0.028	1.85	11.2	8.34	66.2	0	0.016	0	0	2.39	7.68	0.037	0.37	0	0.013	0	5.30E-3	0.26	42.8	0.26	46.2	3.74E-3	0.060	0	0.049	0	6.63	7.47E-3	92.9	3.74E-3	0	0	0	0	7.47E-3	0	0.34
HC	H12	0.054	0.36	0	0.012	7.11	10.8	3.00	3.95	0.14	0.38	0	0.018	2.30	20.9	6.01	45.0	0	0.22	0	0.022	3.47	14.7	0.14	2.57	0	0.022	0	0.014	0.22	56.5	0.17	21.9	0	0.11	0	0.028	9.34E-3	32.4	0	66.3	0	9.34E-3	0	0	0	0.17	0	0.92
HC	H13	0.022	0.16	0	6.18E-3	5.69	14.7	2.43	5.10	0.025	0.21	3.09E-3	0.028	1.32	12.5	2.36	55.5	5.35E-3	0.027	0	5.35E-3	1.11	9.42	0.096	3.14	0	0.016	0	0.027	0.11	35.4	0.11	50.5	0	0.061	0	0.018	0	25.1	0	74.4	0	0	0	0	0	0.091	0	0.40
HC	H14	0.015	0.46	0	0.031	3.34	13.9	1.89	7.31	0.061	0.34	5.10E-3	0.087	1.33	6.38	2.20	62.7	9.04E-3	0.036	9.04E-3	9.04E-3	3.61	13.0	0.036	2.04	0	0.081	0	0.018	0.054	41.9	0.099	39.1	0	0.022	0	0.022	0	10.1	0.022	88.9	0	0	0	0	0	0.022	0	0.88
HC	H15	0.059	0.25	0.023	0.039	4.93	8.55	1.25	3.09	0.034	0.16	0.015	0.22	0.98	2.79	3.05	74.6	0.11	0.29	0	0.038	17.0	17.8	0.17	2.69	0	0.071	0	0.075	0.46	15.4	0.28	45.6	0.025	0.15	0.058	0.34	4.17E-3	25.7	0	73.3	0	0	0	4.17E-3	0	0.083	0	0.37
HC	H16	0.018	0.047	0.018	0.026	2.16	2.29	4.73	3.60	9.84E-3	0.024	0.014	0.085	0.67	3.69	7.29	75.3	5.31E-3	0.10	5.31E-3	0.11	2.71	5.54	0.49	9.17	0	0.011	0	0.037	0.17	20.5	0.64	60.5	7.05E-3	0.14	0	0.11	0	14.2	0.035	85.3	0	0	0	7.05E-3	0	0.021	0	0.18
HC	H17	0.022	0.077	4.08E-3	4.89E-3	9.11	6.65	2.97	1.74	0.035	0.057	6.52E-3	0.024	2.50	6.65	11.6	58.6	3.34E-3	3.34E-3	1.67E-3	0	4.19	6.14	0.21	0.31	0	0.013	0	8.35E-3	0.38	60.3	0.24	28.2	0	0.013	0	0.038	0	20.8	4.17E-3	78.5	0	2.09E-3	0	0	0	0.017	0	0.58
HC	H18	0.029	0.092	8.05E-3	0.013	8.64	5.91	6.37	4.37	0.024	0.037	6.44E-3	0.061	2.00	7.11	8.96	56.4	4.68E-3	6.68E-3	0	4.01E-3	7.04	3.44	0.035	0.46	0	0.019	6.68E-4	0.036	0.037	30.1	0.093	58.7	0	0.019	0	0.029	4.77E-3	7.82	0.014	91.0	0	0	0	4.77E-3	0	0.073	9.54E-4	1.08
ART	ART02	0.053	0.11	0.038	0.019	2.76	1.90	4.08	1.86	0.17	0.25	0.080	0.26	1.31	2.06	12.0	73.0	0	0.060	0.013	0.069	0.22	2.78	0.16	2.59	2.16E-3	0.030	2.16E-3	0.043	0.15	32.7	0.59	60.6	5.48E-3	0.12	1.83E-3	0.099	0.020	8.96	0.027	90.3	0	1.83E-3	0	0.011	0	0.015	0	0.40
ART	ART39	0.29	0.55	3.72E-3	0.015	15.7	18.6	4.05	2.39	0.39	0.49	0.015	0.060	4.44	16.0	11.4	25.6	0.021	0.19	2.93E-3	2.93E-3	1.31	22.9	0.079	1.73	0	0.041	0	0.015	0.30	58.1	0.14	15.2	0	0.21	0	0.13	0	41.0	0	57.2	0	0	0	0.13	0	0.24	0	1.05
ART	ART41	0.016	0.051	0.032	0.016	3.71	5.38	2.72	2.74	0.012	0.032	0.016	0.075	1.82	3.74	8.92	70.7	0.019	0.035	0.015	0.012	3.79	17.8	0.24	1.57	0	0.023	0	0.023	0.30	36.9	0.44	38.8	0	0.42	0	0.25	0.085	19.2	0.085	79.3	0	0	0	0.13	0	0.13	0	0.38
ART	ART08	0.055	0.15	2.41E-3	2.41E-3	5.68	20.1	2.41	1.12	0.21	0.13	0	0.022	2.71	26.5	7.73	33.2	4.34E-3	0.065	0	4.34E-3	0.66	23.8	0.039	0.33	1.09E-3	0.024	0	3.26E-3	0.16	64.8	0.13	9.92	0	0.056	0	0.060	0.014	35.2	0.014	62.1	0	0.019	0	0.019	0	1.13	0	1.37
ART	ART43	0.030	0.053	6.68E-3	5.01E-3	1.66	1.35	0.92	0.62	0.055	0.065	1.67E-3	0.047	1.59	1.06	7.02	85.5	0	0.14	6.46E-3	0.013	0.96	7.40	0.21	2.56	6.46E-3	0.026	0	0.026	0.49	22.0	0.98	65.2	0	0.094	5.85E-3	0.047	0	14.1	5.85E-3	85.5	0	5.85E-3	0	0.035	0	5.85E-3	0	0.23
ART	ART34	0.048	0.079	0.021	6.59E-3	8.45	4.40	7.40	7.19	0.082	0.054	6.59E-3	0.020	2.90	3.42	12.5	53.4	0.012	0.035	4.08E-3	0	6.47	8.09	0.85	4.45	2.04E-3	0.020	0	4.08E-3	0.92	37.7	1.30	40.2	0	0.086	0	0.074	0.037	14.9	0.027	83.6	0	4.90E-3	0	0.022	0	0.32	0	0.90
ART	ART28	0.063	0.14	0.032	0.016	10.9	4.66	14.6	9.59	0.049	0.040	0.029	0.040	1.66	1.37	17.4	39.4	9.78E-3	0.23	0.016	0.096	3.66	12.6	1.22	24.2	1.96E-3	0.068	1.96E-3	0.039	0.78	14.7	1.64	40.8	0	0.031	2.85E-3	0.028	5.70E-3	16.8	0.014	82.3	0	5.70E-3	2.85E-3	0.017	0	0.21	0	0.59
ART	ART10	0	0.67	0	0	3.36	6.71	7.38	3.36	0	0	0	0.67	1.34	12.8	15.4	48.3	0	0.35	0	0	1.05	11.9	0	8.04	0	0.35	0	0	0.35	52.1	0.70	25.2	1.01	8.08	0	1.01	0	24.2	0	59.6	0	1.01	0	2.02	0	0	0	3.03
ART	ART14	0.025	0.059	0.028	0.015	2.72	3.16	2.90	2.68	0.022	0.040	0.022	0.16	1.09	1.79	6.68	78.6	3.56E-3	0.050	1.78E-3	0.014	0.72	12.6	0.12	2.98	0	0.053	1.78E-3	0.055	0.18	24.1	0.54	58.6	0	0.056	4.30E-3	0.18	0.024	11.7	0.065	87.8	0	4.30E-3	0	6.45E-3	0	0.039	0	0.15
ART	ART24	0.031	0.059	0.016	0.017	2.12	2.86	1.78	1.02	0.065	0.15	0.014	0.064	1.79	12.9	8.73	68.3	0.013	0.028	9.31E-3	9.31E-3	2.38	3.78	0.12	0.30	1.33E-3	0.056	1.33E-3	0.019	0.54	39.2	0.32	53.2	0	0.080	0	0.077	0.023	33.6	5.17E-3	65.3	0	5.17E-3	0	0.021	0	0.31	0	0.61
ART	ART50	0.048	0.082	0.013	6.78E-3	1.66	2.78	1.27	1.51	0.078	0.12	0.011	0.046	0.95	3.12	5.68	82.6	0.015	0.031	6.55E-3	0	4.67	8.14	0.11	0.61	0	0.049	0	0.021	0.36	39.6	0.25	46.1	2.83E-3	0.025	5.65E-3	0.031	0.011	23.0	0.011	76.3	0	0	0	0.017	0	0.073	2.83E-3	0.48
ART	ART51	0.035	0.088	0.011	6.66E-3	4.56	4.83	5.98	1.94	0.12	0.12	9.32E-3	0.033	2.45	4.33	11.1	64.4	4.99E-3	4.16E-3	8.31E-4	8.31E-4	1.27	5.43	0.085	0.44	8.31E-4	0.012	0	0.015	0.50	47.0	0.72	44.6	2.82E-3	0.068	2.82E-3	0.068	5.64E-3	32.4	0.020	67.2	0	0	0	5.64E-3	0	0	0	0.20
ART	ART55	0.011	0.057	0	0	4.57	12.5	2.11	2.35	0.068	0.091	0.011	0	1.68	49.5	2.93	24.1	0.014	0.041	0	0	1.19	13.5	0.068	0.55	0	0.081	0	0.041	0.19	69.3	0.12	14.9	0.052	0.68	0	0.10	0	18.6	0	79.4	0	0	0	0	0	0.052	0	1.05
ART	ART58	8.59E-3	0.045	0.014	3.44E-3	1.27	1.48	0.57	0.76	0.017	0.058	1.72E-3	0.033	0.50	0.98	2.37	91.9	9.90E-3	0.017	6.60E-3	3.30E-3	3.89	2.86	0.033	0.79	0	0.036	0	0.020	0.28	35.0	0.18	56.8	8.36E-3	0.10	8.36E-3	0.067	0.050	34.5	0.033	64.9	4.18E-3	0.017	0	0.025	0	0.013	0	0.22
ART	ART61	0.10	0.17	6.21E-3	3.11E-3	6.41	3.81	3.15	0.74	0.28	0.23	3.11E-3	0.014	3.97	3.52	21.1	56.4	0	0.021	1.65E-3	1.65E-3	2.58	5.55	0.12	0.34	1.65E-3	0.018	0	0.018	1.24	39.9	0.37	49.8	0	0.060	0	0.072	0	20.2	0	78.7	0	0.012	0.012	0.036	0	0.24	0	0.66
ART	ART46	0.068	0.14	8.02E-3	6.69E-3	2.53	29.9	1.01	1.38	0.11	0.12	1.34E-3	0.024	1.81	11.1	2.59	49.1	7.63E-3	9.54E-3	5.72E-3	1.91E-3	0.36	16.9	0.029	0.25	1.91E-3	0.017	0	0.031	0.17	48.3	0.069	33.9	4.08E-3	0.049	4.08E-3	0.069	0.037	21.1	0.061	78.3	0	4.08E-3	0	0.012	0	0.029	0	0.26
ART	ART03	0.20	0.35	0.010	6.84E-3	10.9	12.8	3.88	1.46	0.20	0.28	0.010	0.041	3.89	7.74	11.7	46.4	0.011	0.44	1.32E-3	0.077	0.54	13.1	0.11	11.8	1.32E-3	0.050	0	0.023	0.23	45.7	0.58	27.3	7.79E-3	0.039	0	0.035	0.019	22.7	0.066	77.0	0	7.79E-3	0	7.79E-3	0	0.016	0	0.090
ART	ART17	0.044	0.21	6.92E-3	0.014	9.32	9.78	6.17	1.14	0.17	0.30	0.035	0.081	2.52	9.72	16.5	44.0	4.07E-3	0.098	0	0.012	1.61	4.59	0.049	0.47	0	0.057	2.04E-3	0.024	0.32	42.0	0.56	50.2	0	0.092	0.012	0.029	0.046	18.6	0.12	80.7	0	0	0	0.023	0	0.081	0	0.31
ART	ART19	0.057	0.29	0.014	0.018	4.55	6.97	4.50	2.06	0.15	0.32	0.018	0.068	1.87	20.9	11.3	46.8	5.47E-3	0.038	5.47E-3	5.47E-3	3.17	11.0	0.13	0.58	0	0.082	0	0.027	0.51	50.7	0.48	33.2	3.76E-3	0.087	7.53E-3	0.094	7.53E-3	23.3	0.011	75.9	0	0	0	0.015	0	0.12	0	0.45
ART	ART20	0.027	0.036	0.018	7.37E-3	3.19	6.22	1.68	3.35	0.049	0.043	0.020	0.081	1.60	6.52	7.57	69.6	0.029	0.038	2.23E-3	2.23E-3	5.20	6.61	0.10	1.11	0	0.058	0	0.051	0.52	27.3	0.95	58.1	4.59E-3	0.028	0.016	0.080	0.044	9.36	0.20	90.2	0	0	2.30E-3	0.011	0	0	0	0.030
ART	ART21	0.037	0.082	0.015	0.019	2.53	3.00	1.47	1.62	0.15	0.16	0.014	0.083	2.90	1.55	9.19	77.2	0.035	0.037	5.30E-3	7.07E-3	17.4	6.63	0.064	0.57	5.30E-3	0.018	0	0.044	0.93	13.8	0.84	59.5	0	0.049	5.20E-3	0.086	0.018	14.6	0.042	84.8	0	2.60E-3	0	0.010	0	5.20E-3	0	0.43
ART	ART09	0.017	0.027	0.016	0.041	1.22	7.67	0.88	1.03	0.065	0.044	8.88E-3	0.12	1.92	8.65	5.38	72.9	9.53E-3	0.027	8.80E-3	6.60E-3	0.52	7.62	0.026	0.69	7.33E-4	0.036	0	0.017	0.33	56.4	0.32	34.0	6.08E-3	0.26	1.52E-3	0.033	0.16	62.4	0.043	36.8	0	0	0	9.12E-3	0	0.021	0	0.33
ART	ART13	0.16	0.40	4.14E-3	0.017	4.16	4.93	1.57	2.10	0.34	0.44	4.14E-3	0.046	3.70	4.07	13.0	65.0	2.87E-3	0.017	0	2.87E-3	1.53	10.4	0.034	0.22	2.87E-3	0.063	0	0.023	0.76	65.5	0.15	21.2	0	0.035	0	0.052	0.017	17.1	0.015	82.4	0	5.81E-3	2.91E-3	0.029	0	0.084	0	0.26
ART	ART18	0.19	0.34	0.011	0.014	5.80	6.22	3.60	2.56	0.62	0.46	0.025	0.069	6.54	9.81	12.8	51.0	0.014	0.20	3.38E-3	0.025	0.38	7.63	0.15	2.39	8.45E-3	0.11	3.38E-3	0.064	0.33	57.7	0.39	30.6	4.42E-3	0.23	0.011	0.22	0.14	35.4	0.11	63.8	0	0	0	2.21E-3	0	8.84E-3	0	0.073
ART	ART22	0.053	0.26	0.016	8.74E-3	3.76	8.55	2.47	1.97	0.079	0.13	8.74E-3	0.066	2.83	8.52	6.16	65.1	0.016	0.14	3.29E-3	3.29E-3	5.57	17.2	0.43	3.72	3.29E-3	0.079	0	0.049	0.97	37.8	0.59	33.5	8.14E-4	0.033	3.26E-3	0.044	0.045	15.8	0.080	83.6	0	8.14E-4	0	4.07E-3	0	2.44E-3	0	0.44
ART	ART23	0.026	0.063	0.026	0.017	5.45	10.1	5.24	6.12	0.030	0.069	0.024	0.067	1.18	5.89	10.9	54.9	0.010	0.027	1.70E-3	0.010	7.91	23.0	0.11	1.82	0	0.015	0	6.80E-3	0.36	39.7	0.62	26.4	6.11E-3	0.067	0	0.055	0.065	25.1	0.14	74.3	0	0	0	8.15E-3	0	0.010	2.04E-3	0.23
ART	ART25	0.064	0.13	0.028	0.013	3.78	3.41	2.25	1.39	0.10	0.11	0.023	0.056	4.06	6.55	11.0	67.0	0.019	0.040	0.017	0.012	1.34	8.11	0.17	0.97	1.11E-3	0.026	0	0.025	0.44	37.1	0.57	51.2	4.74E-3	4.74E-3	9.48E-3	0.033	0.024	16.4	9.48E-3	83.4	0	0.019	4.74E-3	4.74E-3	0	4.74E-3	0	0.095
ART	ART15	0.16	0.30	0.013	6.40E-3	5.55	7.33	3.88	1.70	0.37	0.47	0.016	0.074	3.62	11.5	10.5	54.5	5.12E-3	0.087	0	2.56E-3	1.74	17.4	0.16	1.07	2.56E-3	0.020	0	0.015	0.56	36.1	0.65	42.2	2.03E-3	0.012	2.03E-3	0.026	0.039	12.0	0.033	87.8	0	0	0	4.06E-3	0	2.03E-3	0	0.14
ART	ART32	0.24	0.40	0.093	0.041	8.76	6.77	5.06	3.31	0.12	0.17	0.061	0.19	3.45	7.09	10.1	54.1	0.057	0.26	4.58E-3	0.034	7.98	19.6	0.31	3.61	9.15E-3	0.080	6.86E-3	0.082	0.93	28.0	1.43	37.7	0	0.043	3.31E-3	0.063	0.030	25.8	0.033	73.3	0	0	0	9.93E-3	0	0.36	0	0.33
ART	ART06	0.13	0.24	0.044	0.049	5.42	8.49	4.55	6.94	0.078	0.098	0.034	0.25	1.59	2.24	4.85	65.0	0.058	0.17	0.012	0.012	9.61	19.0	0.48	2.92	0	0.058	0	0.058	0.53	25.1	0.94	41.0	0	0.016	8.03E-3	0.016	0.032	9.71	0.14	89.9	0	8.03E-3	0	0	0	0	0	0.14
ART	ART11	0.052	0.16	0	0	4.16	16.3	1.14	1.07	0.10	0.14	0	0.017	3.67	38.0	3.74	31.5	0	0.051	0	0	0.96	8.87	0.041	0.14	0.010	0	0	0	0.58	80.9	0.18	8.22	0	0.47	0	0.068	0.068	37.2	0.068	60.0	0	0	0	0.20	0	0.74	0	1.15
ART	ART01	0.060	0.72	0.015	0.030	2.96	16.2	0.51	1.61	0.33	0.55	0	0.13	5.93	39.1	3.08	28.8	0.024	0.25	0	0.012	0.29	10.5	0.024	2.44	4.06E-3	0.15	8.12E-3	0.016	1.06	77.5	0.68	6.99	0	0.20	0	0.24	0	17.3	0.044	74.7	0	0	0	0.065	0	1.09	0.022	6.30
ART	ART04	0.022	0.11	3.17E-3	7.92E-3	4.97	17.5	1.95	8.11	0.046	0.12	4.75E-3	0.021	1.98	15.9	5.57	43.7	8.80E-3	0.047	0	0	2.46	18.0	0.088	0.98	0	0.035	0	5.87E-3	0.81	53.6	0.62	23.4	0	0.16	0	0.19	0	4.80	0.13	94.1	0	0.063	0	0.13	0	0.032	0	0.38
ART	ART30	0.022	0.17	0.022	0.015	3.83	6.66	1.47	5.13	0.080	0.34	7.30E-3	0.058	0.80	2.79	1.93	76.7	9.43E-3	0.047	0.019	0	1.04	16.4	0.075	1.91	0	0.038	0	0.047	0.25	9.86	0.094	70.3	0	0.054	4.91E-3	0.034	0.020	17.9	0.044	80.4	0	4.91E-3	0	9.82E-3	0	0.41	0	1.10
ART	ART26	0.12	0.41	0.016	0.019	6.73	7.25	4.10	1.92	0.22	0.26	0.015	0.078	2.73	6.60	17.4	52.1	5.76E-3	0.066	0	1.44E-3	1.82	7.35	0.17	0.74	4.32E-3	0.052	1.44E-3	8.64E-3	0.61	54.7	1.02	33.5	1.65E-3	0.015	0	0.017	0.020	38.2	9.92E-3	61.1	0	0	0	3.31E-3	0	0.10	0	0.52
ART	ART27	0.086	0.099	0.030	5.08E-3	3.87	4.81	3.40	1.06	0.16	0.18	0.030	0.066	3.61	37.4	11.4	33.8	9.28E-3	0.13	5.57E-3	0.029	1.07	6.51	0.054	4.97	0	0.049	0	0.055	0.35	60.2	0.33	26.3	6.33E-3	0.074	0	0.074	0.12	20.7	0.19	78.7	0	2.11E-3	0	4.22E-3	0	0.025	0	0.099
ART	ART36	0.085	0.24	0.030	0.015	5.59	8.08	3.51	1.85	0.10	0.15	0.014	0.053	1.70	16.4	6.32	55.9	9.41E-3	0.034	1.18E-3	7.06E-3	1.10	4.70	0.086	0.30	2.35E-3	0.048	0	0.032	0.24	50.6	0.30	42.6	2.53E-3	0.051	0	0.030	0.091	36.1	0.073	63.4	0	2.53E-3	0	0.013	0	0.023	0	0.19
ART	ART37	0.015	0.034	0.026	6.30E-3	2.08	2.35	2.18	1.61	0.039	0.087	9.44E-3	0.059	1.14	4.44	5.88	80.1	5.54E-3	8.87E-3	9.98E-3	7.76E-3	0.54	3.14	0.060	0.27	0	0.032	0	0.029	0.11	42.2	0.092	53.5	0	0.018	7.29E-3	0.047	0.058	23.3	0.10	76.0	0	3.65E-3	0	7.29E-3	0	0.084	0	0.32
ART	ART38	0.015	0.13	7.00E-3	0.013	3.61	4.31	2.27	1.95	0.085	0.32	8.75E-3	0.081	1.72	8.13	6.42	70.9	0.012	0.019	7.27E-3	4.36E-3	13.5	5.46	0.16	0.47	1.45E-3	0.029	2.91E-3	0.025	0.34	13.5	0.19	66.3	0	0.023	3.58E-3	0.034	0.088	20.0	0.088	79.7	0	1.79E-3	0	1.79E-3	0	3.58E-3	0	0.079
ART	ART44	0.098	0.39	0.025	0.048	10.9	8.41	6.93	5.23	0.14	0.29	0.016	0.12	3.09	4.36	11.8	48.1	1.18E-3	0.052	1.18E-3	2.35E-3	0.30	7.87	0.082	0.50	2.35E-3	0.085	1.18E-3	0.015	0.31	72.3	0.26	18.2	3.16E-3	0.019	6.31E-3	0.051	0.057	11.0	0.17	88.5	0	0	0	6.31E-3	0	0.016	0	0.21
ART	ART45	0.036	0.11	0.019	0.024	4.11	4.39	2.58	1.12	0.18	0.25	0.013	0.13	1.61	3.95	4.90	76.6	5.02E-3	0.025	4.01E-3	7.02E-3	0.37	2.88	0.032	0.13	0	0.037	1.00E-3	0.055	0.17	42.5	0.13	53.6	0	0.012	4.12E-3	0.029	0.12	37.7	0.12	61.5	0	0	0	0.012	0	0.19	0	0.33
ART	ART47	0.26	0.48	0.035	0.013	9.61	6.07	6.24	2.36	0.42	0.46	0.015	0.042	4.14	2.27	12.8	54.8	0.025	0.38	4.93E-3	0.079	2.42	14.5	0.22	2.96	7.39E-3	0.074	0	0.034	0.56	29.2	0.73	48.8	2.20E-3	0.044	6.60E-3	0.037	0.079	23.9	0.12	75.6	0	0	2.20E-3	6.60E-3	0	0.022	0	0.22
ART	ART48	0.024	0.14	0.013	0.025	3.24	6.71	1.45	2.97	0.056	0.12	0.014	0.16	1.38	4.63	3.70	75.4	6.29E-3	0.082	3.14E-3	6.29E-3	1.26	11.6	0.29	1.83	0	0.063	0	0.035	0.58	33.8	0.32	50.2	1.84E-3	0.035	7.35E-3	0.057	0.14	15.6	0.57	83.4	0	0	0	3.67E-3	0	0.013	0	0.12
ART	ART49	0.028	0.078	7.37E-3	0.011	2.99	7.24	1.40	1.19	0.060	0.056	2.77E-3	0.029	1.07	2.25	4.30	79.3	6.39E-3	0.019	2.56E-3	0	1.74	11.4	0.097	0.43	2.56E-3	0.015	1.28E-3	0.013	0.35	40.7	0.23	44.9	0	0.020	3.36E-3	0.023	0.074	21.3	0.15	78.0	0	3.36E-3	0	3.36E-3	0	0.091	0	0.30
ART	ART52	0.035	0.099	2.32E-3	8.12E-3	1.92	11.7	0.79	1.41	0.045	0.089	1.16E-3	0.063	1.10	29.1	2.24	51.4	1.13E-3	0.082	2.26E-3	3.39E-3	0.12	6.18	0.035	1.45	1.13E-3	0.050	0	0.019	0.091	72.7	0.19	19.1	3.29E-3	0.043	3.29E-3	0.092	0.076	17.6	0.099	81.9	0	3.29E-3	0	0	0	0	0	0.20
ART	ART53	0.056	0.23	0.013	0.011	7.44	8.94	1.58	1.27	0.077	0.084	5.47E-3	0.031	2.63	5.11	12.7	59.8	2.70E-3	0.058	8.99E-4	5.40E-3	1.21	6.56	0.10	0.63	0	0.023	0	0.040	0.52	41.7	0.39	48.7	0	0.026	1.83E-3	0.044	0.058	16.3	0.099	83.4	0	0	1.83E-3	1.83E-3	1.83E-3	9.14E-3	0	0.091
ART	ART54	0.038	0.15	5.33E-3	1.07E-3	5.99	6.73	3.10	3.00	0.065	0.10	3.20E-3	0.033	2.41	4.80	7.52	66.0	2.57E-3	8.99E-3	8.57E-4	0	3.80	4.84	0.053	0.24	0	0.025	0	7.28E-3	0.28	60.2	0.23	30.3	1.47E-3	0.021	0	0.010	0.035	14.5	0.081	85.2	0	1.47E-3	0	2.93E-3	2.93E-3	0.013	0	0.20
ART	ART56	0.037	0.15	0.012	0.018	1.98	3.95	1.13	4.66	0.072	0.17	1.31E-3	0.062	1.03	5.80	4.09	76.8	0.016	0.096	1.81E-3	0.016	2.94	8.57	0.17	2.42	0	0.031	0	0.098	0.23	36.5	0.72	48.2	0	0.047	3.63E-3	0.031	0.18	21.8	0.27	77.6	0	1.82E-3	0	3.63E-3	1.82E-3	0.016	0	0.065
ART	ART57	0.094	0.27	0.017	0.024	5.31	4.82	7.40	8.34	0.20	0.36	0.017	0.052	2.87	4.02	9.48	56.7	0.032	0.16	0	9.50E-3	14.4	13.0	0.62	10.9	6.34E-3	0.022	3.17E-3	0.019	1.20	22.7	1.38	35.5	1.16E-3	0.015	0	0.033	0.21	21.5	0.29	77.7	0	0	0	1.16E-3	0	0.024	0	0.24
ART	ART59	0.060	0.17	0.025	0.011	6.30	6.03	4.32	2.45	0.060	0.068	6.12E-3	0.030	1.71	3.46	7.74	67.6	0.022	0.049	7.05E-3	5.87E-3	3.21	9.00	0.28	1.42	0	0.032	0	0.012	0.48	53.6	0.35	31.5	1.23E-3	0.025	3.70E-3	0.043	0.10	25.2	0.12	74.4	0	1.23E-3	0	2.47E-3	0	0.023	0	0.12
ART	ART60	0.091	0.18	0.044	0.044	8.49	2.68	9.53	3.66	0.27	0.21	0.059	0.11	2.29	1.51	13.2	57.7	0.039	0.069	5.98E-3	5.98E-3	18.0	10.4	0.57	1.40	0	0.033	0	0.027	0.35	20.5	0.72	47.9	3.88E-3	0.18	6.47E-3	0.22	0.058	15.9	0.12	83.1	0	0	0	5.17E-3	0	3.88E-3	1.29E-3	0.40
ART	ART62	0.12	0.37	4.06E-3	0.022	5.90	12.3	2.13	4.39	0.34	0.21	6.10E-3	0.024	3.40	23.2	6.25	41.3	5.13E-3	0.032	1.71E-3	1.71E-3	0.69	10.6	0.12	1.35	1.71E-3	0.056	0	0.031	1.15	63.4	0.57	22.0	0	0.019	5.19E-3	0.047	0.035	11.2	0.13	88.3	0	3.46E-3	0	5.19E-3	0	6.92E-3	0	0.29
ART	ART63	0.059	0.18	0.018	0.021	3.50	5.99	1.80	1.50	0.066	0.18	0.026	0.10	1.78	8.07	7.82	68.9	5.40E-3	0.055	1.08E-3	5.40E-3	0.83	7.20	0.098	0.74	1.08E-3	0.065	0	0.035	0.20	53.0	0.27	37.5	0	0.056	0.015	0.046	0.015	19.7	0.024	79.5	0	1.48E-3	0	1.48E-3	0	0.033	0	0.54
ART	ART64	0.094	0.16	2.95E-3	9.82E-4	6.03	51.0	1.03	0.30	0.20	0.21	7.86E-3	0.012	2.77	24.2	4.73	9.33	5.91E-3	0.047	6.57E-4	0	0.53	22.0	0.038	0.23	1.97E-3	0.036	0	3.28E-3	0.14	72.3	0.049	4.65	0.018	0.049	0.018	0.046	0.060	36.4	0.035	63.0	0	3.51E-3	0	7.02E-3	0	0.049	0	0.26
EC	EC01	0.015	0.25	0	0	0.83	11.8	0.32	2.51	0.035	0.31	0	5.00E-3	0.71	12.9	0.71	69.6	3.25E-3	0.039	0	0	0.059	22.6	0	0.25	0	0.029	0	6.51E-3	0.052	63.0	0.013	13.9	0	0.030	0	0.065	4.98E-3	23.8	0.015	75.9	0	0	0	0	0	0.080	0	0.13
EC	EC02	4.14E-3	0.16	0	6.90E-3	0.39	1.91	0.24	1.09	0.058	0.51	6.90E-3	0.12	0.45	3.29	0.88	90.9	0	0.24	0	0.076	0.10	5.51	7.64E-3	3.77	0	0.042	0	0.052	0.027	46.0	0.034	44.2	0	0.025	7.17E-3	0.036	0.014	16.7	3.59E-3	82.9	0	0	0	0	0	3.59E-3	0	0.25
EC	EC03	5.67E-3	0.085	0	0	1.23	4.80	1.02	2.81	0.015	0.18	0	0.036	0.43	4.90	1.31	83.2	3.56E-3	3.56E-3	0	3.56E-3	0.71	4.95	0.021	0.40	0	0.032	0	0.011	0.10	30.4	0.21	63.1	0	0.034	0	0.031	6.14E-3	16.9	6.14E-3	82.0	0	3.07E-3	0	6.14E-3	0	0.077	0	0.89
EC	EC04	0.055	0.076	7.89E-3	0.018	7.34	16.7	2.77	4.12	0.084	0.14	0.024	0.074	4.71	18.8	8.21	36.9	3.85E-3	0.027	0	1.93E-3	0.78	12.5	0.012	0.46	0	0.067	0	0.025	0.12	73.4	0.037	12.6	0	0.038	1.88E-3	0.021	0.013	36.1	0.015	62.6	0	0	0	1.88E-3	3.76E-3	0.77	0	0.47
EC	EC05	2.36E-3	0.080	0	0	0.69	8.76	0.17	2.46	4.72E-3	0.14	0	0.017	0.37	12.7	0.39	74.2	0	0.024	0	0	0.11	8.17	0.014	0.87	0	0.024	0	0.010	0.010	48.7	0.024	42.0	0	0.049	0	0.016	0	24.4	0	75.3	0	0.016	0	0.016	0	0	0	0.13
EC	EC06	0.012	0.13	0	0	1.87	14.3	0.35	4.70	0.016	0.18	0	0.055	0.49	9.38	0.62	67.9	6.53E-3	0.037	0	0	1.62	4.33	0.011	0.60	0	0.039	0	6.53E-3	0.085	67.5	0.039	25.8	0	0.012	2.94E-3	0.038	8.81E-3	13.0	5.88E-3	86.9	0	2.94E-3	0	0	0	0.018	0	0.11
EC	EC07	0.021	0.41	0	0.014	0.68	4.73	0.19	2.80	0.021	0.27	0	0.075	0.50	3.96	0.56	85.8	0	0.13	0	0.045	0.25	4.90	0	1.83	0	0.026	0	0.064	0.013	25.3	0.096	67.4	0	0.025	8.23E-3	0.053	0	12.5	8.23E-3	87.0	0	0	0	0	0	0.15	0	0.21
EC	EC09	6.13E-3	0.26	2.04E-3	0.020	2.54	10.1	1.62	11.1	0.014	0.20	0	0.041	0.40	14.8	0.24	58.6	2.73E-3	0.055	0	5.46E-3	0.19	4.35	0.022	2.63	0	0.041	0	0.022	0.049	36.7	0.027	55.9	9.10E-4	8.19E-3	2.73E-3	0.010	6.37E-3	21.7	0.015	78.0	0	0	0	0	0	0.025	0	0.21
EC	EC10	3.19E-3	0.16	3.19E-3	0.013	1.59	9.17	0.65	3.24	9.56E-3	0.12	6.37E-3	0.029	0.91	8.53	1.49	74.1	3.12E-3	0.053	0	0	0.069	5.38	9.35E-3	0.93	0	0.050	0	3.12E-3	0.084	64.9	0.050	28.4	0.023	0.028	0.045	0.074	0.011	21.2	0.011	78.3	0	0	0	5.67E-3	0	0.12	0	0.20
EC	EC11	2.54E-3	0.15	0	0	1.51	8.04	0.71	1.32	0.041	0.50	0	0.018	1.34	42.6	2.06	41.7	0	8.51E-3	0	7.09E-4	0.052	5.82	2.84E-3	0.090	0	0.038	0	1.42E-3	0.032	76.0	0.014	17.9	0	0.024	0	0.029	5.88E-3	14.6	0.015	85.2	2.94E-3	0	0	2.94E-3	0	0.018	0	0.065
EC	EC13	9.04E-3	0.32	6.78E-3	0.011	3.44	12.7	2.17	5.82	9.04E-3	0.22	4.52E-3	0.068	0.52	14.9	1.75	58.0	0	0.025	0	3.09E-3	0.88	6.69	0.025	0.75	0	0.037	0	0.012	0.096	50.8	0.077	40.6	0	0.015	0	0.062	7.70E-3	27.0	7.70E-3	72.4	0	0	0	7.70E-3	0	0.15	0	0.32
EC	EC14	0	0	0.019	0.41	0.019	0.047	3.51	20.4	0	0	0.047	0.40	0.016	0.084	3.76	71.3	0	3.39E-3	0	0.058	0	0.027	0.52	9.00	0	0	0	0.098	0	0.20	0.30	89.8	0	8.51E-3	0	0.030	0	0.35	0.026	99.4	0	0	0	0	0	0	0	0.14
EC	EC15	0.049	0.39	0.012	0.033	4.00	9.64	1.75	2.67	0.040	0.33	2.35E-3	0.16	0.83	11.6	2.93	65.5	2.37E-3	0.031	0	0	0.13	8.46	0.038	0.29	0	0.14	0	0.028	0.13	70.3	0.099	20.4	0	0.069	0	0.037	0.012	28.4	6.24E-3	70.7	0	0	0	0	0	0.27	0	0.48
EC	EC16	2.59E-3	0.15	0	2.59E-3	1.53	15.0	0.27	1.79	0	0.088	0	0.034	0.47	12.8	0.57	67.3	0	0.016	0	2.27E-3	0.27	5.39	2.27E-3	0.080	0	0.032	0	6.82E-3	0.080	76.2	0.027	17.8	0	0.035	0	0.035	0.018	15.9	5.87E-3	83.7	0	0	0	0	0	0.018	0	0.29
[truncated: 32 more columns]

## Sheet: CCL20 ELISA
ELISA CCL20
	CCL20
H01	9.8294
H02	23.7714
H03	10.9554
H04	8.5879
H05	7.7323
H06	9.5265
H07	8.5569
H08	4.9034
H09	10.141
H10	15.6522
H11	8.458
H12	8.8952
H13	13.4102
H14	16.9245
H15	9.1541
H16	6.3117
ART09	21.6235
ART13	23.3281
ART18	9.8292
ART22	36.2607
ART25	27.4319
ART26	24.5788
ART27	43.5203
ART44	16.9089
ART45	18.8251
ART47	19.5299
ART48	16.5182
ART49	5.9626
ART52	18.6529
ART53	46.1363
ART54	11.6628
ART56	29.2882
ART57	14.9961
ART59	5.4754
ART60	13.6553
ART62	10.4892
ART63	16.0575
ART64	15.2379
ART04	7.6804
ART15	16.0922
ART28	7.3695
ART30	13.626
ART32	24.162
ART34	11.1133
ART39	15.4733
ART41	24.2672
ART43	13.9825
ART06	10.4749
ART01	10.5436
ART08	11.6395
ART10	13.5151
ART11	17.3236
ART02	60.4398
ART03	11.2974
ART19	15.3764
ART20	7.5176
ART21	11.9825
ART24	12.8523
ART46	21.0259
ART50	22.998
ART51	44.5627
ART55	14.5195
ART58	8.91
ART61	42.3195
ART14	27.8721
EC1	15.6618
EC10	33.9252
EC11	25.627
EC13	13.5249
EC14	29.5115
EC2	22.342
EC3	11.9064
EC4	20.8057
EC5	28.2807
EC6	6.2129
EC7	9.2593
EC9	15.1602

## Sheet: HIV DNA quantification
HIV DNA (IC-qPCR) isolated cell populations								HIV DNA in sART lnART					HIV DNA EC ART					ddPCR
	CCR6-	CCR6+						Group	Sample	HIV DNA			Group	Sample	HIV DNA				Intact Proviruses			Intact Psi			Intact Env			5LTR+			LTRc			Gag			Pol
EC10	294.519	257.588						sART	ART49	1193			EC	EC1	183.841770276253				ART	EC	HC	ART	EC	HC	ART	EC	HC	ART	EC	HC	ART	EC	HC	ART	EC	HC	ART	EC	HC
EC07	0	0						sART	ART59	32.8217			EC	EC2	98.3230239039112			ART01	11.5341			26.2252			28.2506			77.5064			0			0			51.6623
EC14	3.19048	0						sART	ART46	52.5622			EC	EC3	13.5174183077071			ART02	0			39.5986			111.788			26.9239			21.5145			75.3126
EC02	1710.41	128.056						sART	ART23	63.2614			EC	EC4	55.2738444433945			ART03	0			18.1852			87.5876			0			0			48.2234
EC04	624.504	290.63						sART	ART13	305.26			EC	EC5	167.403358531452			ART04	35.0735			94.4044			239.811			86.0293			5.73483			206.645
ART41	2595.83	5390.8						sART	ART51	976			EC	EC6	69.360616214179			ART05	10.4024			189.109			234.546			52.1686			0			366.552
ART32	2415.28	2240.43						sART	ART60	8.55503			EC	EC7	0			ART06	0			51.5041			41.5694			72.5323			0			22.8194
ART15	1509.57	1284.7						sART	ART44	64.7602			EC	EC9	51.9465410792799			ART07	12.883			55.6835			74.4048			70.4863			0			77.5353
								sART	ART56	139.347			EC	EC10	75.2600989935509			ART08	3.86579			204.953			336.503			17.5022			0			44.8092
								sART	ART20	151			EC	EC11	172.373238209289			ART09	0			50.1559			3.1335			75.3771			5.34092			16.0242			2.59762
HIV DNA in T1 T2								sART	ART14	557.662			EC	EC13	418.598932957114			ART10	0			23.2378			33.3446			67.5785
Group	Sample	HIV DNA						sART	ART62	904.06			EC	EC14	18.9268522308689			ART11	0			71.7737			59.2174			31.2305
T1	ART11	397						sART	ART24	1127.06			EC	EC15	152.619196903551			ART12	0			25.6311			8.54109			42.6173			0			10.2019			1.77443
T1	ART30	262						sART	ART54	0			EC	EC16	45.2321394815908			ART13										94.8639									57.7176
T1	ART04	1045						sART	ART19	158			ART	ART49	1193			ART14	3.12456			16.5525			4.09963			2.73978			1.99232			1.99232
T1	ART39	109						sART	ART52	163.895			ART	ART59	32.8217			ART15	0			2.45292			15.298			35.086			0			0			17.5408
T1	ART06	492						sART	ART55	259.73			ART	ART46	52.5622			ART16	0			3.74938			19.2824			38.2937
T1	ART32	467						sART	ART26	635			ART	ART23	63.2614			ART17	0			9.0971			18.3325			4.26183			3.45			12.0765
T1	ART34	1126						sART	ART63	1088			ART	ART13	305.26			ART18	0			49.8981			44.9398			104.508			0			57.746
T1	ART28	66						sART	ART64	1585.33			ART	ART51	976			ART19	0			10.0019			3.33359			13.3334									1.90441
T1	ART41	250						sART	ART25	1636.38			ART	ART60	8.55503			ART20	2.25418			-0.136342			3.82745			9.41509			0			11.0561
T1	ART15	38						sART	ART58	49.2326			ART	ART44	64.7602			ART21	0			71.9666			33.9338			119.488			8.60467			8.60467
T2	ART11	776						sART	ART53	114.162			ART	ART56	139.347			ART22	0.960411			53.9252			8.30903			10.2814			0			40.9012
T2	ART30	346						sART	ART50	120.704			ART	ART20	151			ART23	23.8158			45.5073			91.1004			249.663			0			51.0666
T2	ART04	1053						sART	ART47	122.662			ART	ART14	557.662			ART24	1.34697			-0.0973618			26.7137			16.3085
T2	ART39	80						sART	ART17	171.42			ART	ART62	904.06			ART25	6.41419			21.8974			23.7789			38.4155			0			61.3602
T2	ART06	497						sART	ART27	359			ART	ART24	1127.06			ART26	19.3271			83.3649			32.401			26.1393			0			51.1524
T2	ART32	572						sART	ART22	1218.31			ART	ART54	0			ART27	15.7958			36.8264			-0.0495673			80.3731			0			41.9365			11.4768
T2	ART34	786						sART	ART03	64.9387			ART	ART19	158			ART28	2.60497			9.93818			15.8965			18.9955			0			17.3269
T2	ART28	195						sART	ART18	272.938			ART	ART52	163.895			ART29	0			13.2453			34.214			0			28.1434			28.1434
T2	ART41	877						sART	ART61	536.192			ART	ART55	259.73			ART30	14.3166			-0.624864			6.50508			0			0			16.7197
T2	ART15	30						sART	ART21	576.4			ART	ART26	635			ART31	0			7.3214			7.3214			4.77035			0			12.937
								sART	ART57	1191.63			ART	ART63	1088			ART32	0			49.3197			38.662			76.9206			6.78275			27.1333			0
								sART	ART48	1316			ART	ART64	1585.33			ART33													0			36.5391
								lnART	ART36	437			ART	ART25	1636.38			ART34	17.1331			123.588			107.883			20.0863			0			94.6565
								lnART	ART45	10.0165			ART	ART58	49.2326			ART36	0			28.4892			4.92139			1.81643			1.44568			4.33722
								lnART	ART38	309			ART	ART53	114.162			ART37	0			13.9639			13.9639			3.34279			5.34092			16.0242			0
								lnART	ART34	786.209			ART	ART50	120.704			ART38	17.9027			162.207			101.99			23.673			6.42834			2485.82
								lnART	ART39	80.4036			ART	ART47	122.662			ART39	5.55929			6.05423			21.0582			23.3191			0			12.9038			7.7722
								lnART	ART37	201			ART	ART17	171.42			ART40	0			17.5775			4.47002			22.9365			0			13.1392			9.17346
								lnART	ART01	426			ART	ART27	359			ART41	11.9755			23.4026			33.9207			71.2657			7.68362			46.1163			11.8718
								lnART	ART11	776.361			ART	ART22	1218.31			ART42	8.48874			22.6726			7.49799			27.9032			0			21.3367			0
								lnART	ART43	17			ART	ART03	64.9387			ART43	0			19.0733			13.9948			0			4.8068			9.61395			0
								lnART	ART10	134.427			ART	ART18	272.938			ART44	2.9629			2.98794			5.44285			14.2756			0			2.27239
								lnART	ART41	876.678			ART	ART61	536.192			ART45										31.0159			0			4.05615			0
								lnART	ART09	448.259			ART	ART21	576.4			ART46	5.42424			4.97846			7.06011			0			0			17.6091
								lnART	ART28	194.693			ART	ART57	1191.63			ART47										53.2777			0			28.5093			7.60947
								lnART	ART30	346.122			ART	ART48	1316			ART48	8.84472			115.889			-3.30916			214.616			0			89.7182			11.9123
								lnART	ART32	572			ART	ART36	437			ART49	17.2825			96.7794			109.922			333.654			10.0524			120.687			0
								lnART	ART08	1148.33			ART	ART45	10.0165			ART50	0			24.5928			35.2585			18.5851
								lnART	ART04	1052.76			ART	ART38	309			ART51	49.9707			101.674			49.5205			293.843			17.0872			91.1701			17.2577
								lnART	ART15	30.0107			ART	ART34	786.209			ART52	0			11.8959			21.1372			29.089			16.5687			24.854			21.816
								lnART	ART02	224.452			ART	ART39	80.4036			ART53										49.4321			0			5.64848			24.7127
								lnART	ART06	496.706			ART	ART37	201			ART54										26.3932			0			0			0
													ART	ART01	426			ART55	0			31.2099			15.1984			90.9788			0			305.437			8.26783
													ART	ART11	776.361			ART56	0			11.5754			34.7295			21.7945			0			23.348			10.8967
													ART	ART43	17			ART57	0			30.0648			4.35597			8.60864			0			28.2578
													ART	ART10	134.427			ART58	0			4.36571			0.968648			2.73917			3.24996			16.2548
													ART	ART41	876.678			ART59	1.54605			-0.267869			3.89964			2.26681			0			4.23035
													ART	ART09	448.259			ART60	0			20.5485			47.1272			21.6099			7.58272			166.946			28.8142
													ART	ART28	194.693			ART61	0			70.5613			80.0529			201.328			6.78275			27.1333			46.4307
													ART	ART30	346.122			ART62	8.4103			82.6119			32.4535			19.3005			7.48733			67.4051
													ART	ART32	572			ART63	9.97037			70.2983			74.8368			46.1336			6.70843			93.957
													ART	ART08	1148.33			ART63													13.8365			166.094
													ART	ART04	1052.76			ART64	2.68452			41.8744			17.8582			3.30245			1.80743			28.9313
													ART	ART15	30.0107			EC01		0			47.3619			30.6154			15.2379			7.27345			72.7571
													ART	ART02	224.452			EC02		3.2695			8.05675			29.5884			57.0888			0			14.2167			25.3679
													ART	ART06	496.706			EC03		0			1.5389			1.5389			10.2202			0			5.5747
																		EC04		15.4152			24.0274			26.8116			69.2966			13.1654			79.0109
																		EC05		5.80213			8.79453			8.5488			9.01538			7.89479			7.89479
																		EC06		0			3.79312			3.79312			10.6235			0			42.9856
																		EC07											26.5118									17.6737
																		EC09		0			19.6973			11.338			219.15			0			34.272
																		EC10		0			6.33465			16.3936			12.8826			0			12.9816			6.441
																		EC11		6.68253			1.33241			27.2773			68.9619			0			50.4212
																		EC13		0			16.7965			16.7965			27.0968			0			54.1673
																		EC14		0			13.635			8.92176			22.6575			8.9139			8.9139			11.3281
																		EC15		0			13.5156			27.0354			6.9294			6.50929			19.5295			0
																		EC16		7.42336			8.18638			8.18638			62.6713			0			53.9396			41.7766
																		EC17		10.4611			32.6598			23.1358			87.1382			7.4218			29.6915			47.5173
																		EC18		12.3629			935.057			737.361			800.354			0			900.721			800.354
																		HC02			0			11.7137			22.7828			17.7336
																		HC03			0			9.77655			45.5727			34.7317			10.3592			51.8035
																		HC04			29.2934			-6.5625			-0.342669			234.399
																		HC05
																		HC06			7.05081			-0.677937			3.45203			33.0894
																		HC07			2.2317			4.00498			4.22049			21.6311			8.1357			48.8329
																		HC08			5.59744			2.22082			-1.38467			0			7.459			14.9185
																		HC09			0			1.40875			0.704352			1.30816			0			0
																		HC10			13.5341			2.53845			-2.81862			9.65688			13.1443			13.1443
																		HC15			4.68565			2.42884			16.6586			0			0			7.42983			0
																		HC16			15.7223			3.65609			15.3766			8.59879			14.8627			14.8627			8.59879
																		HC18			0			0			8.058			13.4076			0			6.10278			0
